# Supplementary material for: trans-Bis(nitrato-κO)bis­(1,10-phenanthroline-κ2 N,N′)manganese(II)
Source: Acta Crystallogr Sect E Struct Rep Online. 2012 Jul 4;68(Pt 8):m1026. doi: 10.1107/S1600536812029364 (PMC3414101; doi:10.1107/S1600536812029364)
Supplement: Supplementary file 1 [file e-68-m1026-sup1.cif]

##############################################################################
#                                                                            #
# This CIF contains the data in a paper accepted for publication in          #
# Acta Crystallographica Section E. It conforms to the requirements of       #
# Notes for Authors for Acta Crystallographica Section E, and has been       #
# peer reviewed under the auspices of the IUCr Commission on Journals.       #
#                                                                            #
# Full details of the Crystallographic Information File format               #
# are given in the paper "The Crystallographic Information File (CIF):       #
# a New Standard Archive File for Crystallography" by S. R. Hall, F. H.      #
# Allen and I. D. Brown [Acta Cryst. (1991), A47, 655-685].                  #
#                                                                            #
# The current version of the core CIF dictionary is obtainable from          #
# ftp://ftp.iucr.org/pub/cif_core.dic.                                       #
#                                                                            #
# Software is freely available for graphical display of the structure(s)     #
# in this CIF. For information consult the CIF software page                 #
# http://www.iucr.org/resources/cif/software.                                #
#                                                                            #
# This file may be used for bona fide research purposes within the           #
# scientific community so long as proper attribution is given to the journal # 
# article from which it was obtained.                                        #
#                                                                            #
##############################################################################
data_global
_audit_creation_method     'form.cif (version 2.0)'
_journal_data_validation_number     ?
_journal_date_recd_electronic     2012-06-10
_journal_date_accepted     2012-06-27
_journal_name_full     'Acta Crystallographica, Section E'
_journal_year     2012
_journal_volume     68
_journal_issue      8
_journal_page_first     m1026
_journal_page_last     m1026
_journal_paper_category     QM
_journal_paper_doi     10.1107/S1600536812029364
_journal_coeditor_code     NG5277
_publ_contact_author_name     'Kittipong Chainok'
_publ_contact_author_address
;Department of Chemistry
Faculty of Science
Naresuan University
Muang
Phitsanulok 65000
Thailand
;
_publ_contact_author_email     kittipongc@nu.ac.th
_publ_contact_author_fax     +66-55-963-401
_publ_contact_author_phone     +66-55-963-419
_publ_section_title
;\
<i>trans</i>-Bis(nitrato-\k<i>O</i>)bis(1,10-phenanthroline-\k^2^<i>N</i>,\
<i>N</i>')manganese(II)
;
loop_
    _publ_author_name
    _publ_author_footnote
    _publ_author_address
    'Saphu, Watcharin' .
;
Department of Chemistry
Faculty of Science
Naresuan University
Muang
Phitsanulok 65000
Thailand
;
    'Chanthee, Songwuit' .
;
Department of Chemistry
Faculty of Science
Naresuan University
Muang
Phitsanulok 65000
Thailand
;
    'Chainok, Kittipong' .
;
Department of Chemistry
Faculty of Science
Naresuan University
Muang
Phitsanulok 65000
Thailand
;
    'Harding, David J.' .
;
Molecular Technology Research Unit
Department of Chemistry
Walailak University
Nakhon Si Thammarat 80161
Thailand
;
    'Pakawatchai, Chaveng' .
;
Department of Chemistry
Faculty of Science
Prince of Songkla University
Hat Yai
Songkhla 90112
Thailand
;
data_I
_chemical_name_systematic
;
<i>trans</i>-Bis(nitrato-\k<i>O</i>)bis(1,10-phenanthroline-
\k^2^<i>N</i>,<i>N</i>')manganese(II)
;
_chemical_name_common     ?
_chemical_formula_moiety     'C24 H16 Mn N6 O6'
_chemical_formula_sum     'C24 H16 Mn N6 O6'
_chemical_formula_structural     ?
_chemical_formula_analytical     ?
_chemical_formula_iupac     '[Mn (N O3)2 (C12 H8 N2)2]'
_chemical_formula_weight     539.37
_space_group_crystal_system     monoclinic
_space_group_name_H-M_alt     'C 2/c'
_space_group_name_Hall     '-C 2yc'
loop_
    _space_group_symop_id
    _space_group_symop_operation_xyz
    1 'x, y, z'
    2 '-x, y, -z+1/2'
    3 'x+1/2, y+1/2, z'
    4 '-x+1/2, y+1/2, -z+1/2'
    5 '-x, -y, -z'
    6 'x, -y, z-1/2'
    7 '-x+1/2, -y+1/2, -z'
    8 'x+1/2, -y+1/2, z-1/2'
_cell_length_a     11.6191(6)
_cell_length_b     15.1164(8)
_cell_length_c     13.4526(7)
_cell_angle_alpha     90.00
_cell_angle_beta     105.3870(10)
_cell_angle_gamma     90.00
_cell_volume     2278.1(2)
_cell_formula_units_Z     4
_cell_measurement_reflns_used     3448
_cell_measurement_theta_min     2.46
_cell_measurement_theta_max     23.13
_cell_measurement_temperature     298(2)
_exptl_crystal_description     block
_exptl_crystal_colour     yellow
_exptl_crystal_size_max     0.327
_exptl_crystal_size_mid     0.149
_exptl_crystal_size_min     0.068
_exptl_crystal_size_rad     ?
_exptl_crystal_density_diffrn     1.573
_exptl_crystal_density_meas     ?
_exptl_crystal_density_method     'not measured'
_exptl_crystal_F_000     1100
_exptl_absorpt_coefficient_mu     0.635
_exptl_absorpt_correction_type     multi-scan
_exptl_absorpt_process_details     '(SADABS; Sheldrick, 1996)'
_exptl_absorpt_correction_T_min     1.000
_exptl_absorpt_correction_T_max     0.819
_exptl_special_details     ?
_diffrn_ambient_temperature     298(2)
_diffrn_radiation_type     MoK\a
_diffrn_radiation_wavelength     0.71073
_diffrn_radiation_source     'fine-focus sealed tube'
_diffrn_radiation_monochromator     graphite
_diffrn_measurement_device_type     'Bruker SMART CCD area-detector'
_diffrn_measurement_method     '\w and \f scans'
_diffrn_detector_area_resol_mean     8
_diffrn_reflns_number     13250
_diffrn_reflns_av_R_equivalents     0.0278
_diffrn_reflns_theta_min     2.26
_diffrn_reflns_theta_max     28.05
_diffrn_reflns_theta_full     25.00
_diffrn_measured_fraction_theta_max     0.993
_diffrn_measured_fraction_theta_full     0.993
_diffrn_reflns_limit_h_min     -15
_diffrn_reflns_limit_h_max     15
_diffrn_reflns_limit_k_min     -20
_diffrn_reflns_limit_k_max     20
_diffrn_reflns_limit_l_min     -17
_diffrn_reflns_limit_l_max     17
_diffrn_reflns_reduction_process     ?
_refine_special_details
;
Refinement of <i>F</i>^2^ against all reflections. The weighted <i>R</i>-factor
<i>wR</i> and goodness of fit <i>S</i> are based on <i>F</i>^2^, conventional
<i>R</i>-factors <i>R</i> are based on <i>F</i>, with <i>F</i> set to zero for
negative <i>F</i>^2^. The threshold expression of <i>F</i>^2^ >
\s(<i>F</i>^2^) is used only for calculating <i>R</i>-factors(gt) <i>etc</i>.
and is not relevant to the choice of reflections for refinement.
<i>R</i>-factors based on <i>F</i>^2^ are statistically about twice as large
as those based on <i>F</i>, and <i>R</i>- factors based on ALL data will be
even larger.
;
_reflns_number_total     2748
_reflns_number_gt     2367
_reflns_threshold_expression     I>2sigma(I)
_refine_ls_structure_factor_coef     Fsqd
_refine_ls_matrix_type     full
_refine_ls_R_factor_all     0.0540
_refine_ls_R_factor_gt     0.0445
_refine_ls_wR_factor_gt     0.0967
_refine_ls_wR_factor_ref     0.1011
_refine_ls_goodness_of_fit_ref     1.151
_refine_ls_restrained_S_all     1.148
_refine_ls_number_reflns     2748
_refine_ls_number_parameters     204
_refine_ls_number_restraints     60
_refine_ls_number_constraints     ?
_refine_ls_hydrogen_treatment     constr
_refine_ls_weighting_scheme     calc
_refine_ls_weighting_details
         'calc w=1/[\s^2^(Fo^2^)+(0.0483P)^2^+0.5759P] where P=(Fo^2^+2Fc^2^)/3'
_atom_sites_solution_hydrogens     geom
_atom_sites_solution_primary     direct
_atom_sites_solution_secondary     difmap
_refine_ls_shift/su_max     0.000
_refine_ls_shift/su_mean     0.000
_refine_diff_density_max     0.321
_refine_diff_density_min     -0.187
_refine_ls_extinction_method     none
loop_
    _atom_type_symbol
    _atom_type_description
    _atom_type_scat_dispersion_real
    _atom_type_scat_dispersion_imag
    _atom_type_scat_source
    'C' 'C' 0.0033 0.0016
                         'International Tables Vol C Tables 4.2.6.8 and 6.1.1.4'
    'H' 'H' 0.0000 0.0000
                         'International Tables Vol C Tables 4.2.6.8 and 6.1.1.4'
    'N' 'N' 0.0061 0.0033
                         'International Tables Vol C Tables 4.2.6.8 and 6.1.1.4'
    'O' 'O' 0.0106 0.0060
                         'International Tables Vol C Tables 4.2.6.8 and 6.1.1.4'
    'Mn' 'Mn' 0.3368 0.7283
                         'International Tables Vol C Tables 4.2.6.8 and 6.1.1.4'
_computing_data_collection     'SMART (Bruker, 1998)'
_computing_cell_refinement     'SAINT (Bruker, 2003)'
_computing_data_reduction     'SAINT (Bruker, 2003)'
_computing_structure_solution     'SHELXS97 (Sheldrick, 2008)'
_computing_structure_refinement     'SHELXL97 (Sheldrick, 2008)'
_computing_molecular_graphics     'DIAMOND (Brandenburg, 2006)'
_computing_publication_material     'publCIF (Westrip, 2010)'
loop_
    _atom_site_type_symbol
    _atom_site_label
    _atom_site_fract_x
    _atom_site_fract_y
    _atom_site_fract_z
    _atom_site_U_iso_or_equiv
    _atom_site_adp_type
    _atom_site_calc_flag
    _atom_site_refinement_flags
    _atom_site_occupancy
    _atom_site_symmetry_multiplicity
    _atom_site_disorder_assembly
    _atom_site_disorder_group
    Mn Mn1 0.5000 0.53331(2) 0.2500 0.04311(14) Uani d S 1 2 . .
    O O2B 0.6274(5) 0.4964(4) 0.4166(6) 0.0606(12) Uani d PDU 0.50 1 A 2
    N N3B 0.7282(5) 0.5186(4) 0.4076(6) 0.039(2) Uani d PDU 0.50 1 A 2
    N N1 0.58698(13) 0.41378(9) 0.19902(11) 0.0433(3) Uani d . 1 1 A .
    C C1 0.67011(17) 0.41303(13) 0.14807(15) 0.0509(4) Uani d . 1 1 . .
    H H1 0.6993 0.4670 0.1322 0.061 Uiso calc R 1 1 A .
    N N2 0.46192(14) 0.65384(10) 0.33693(12) 0.0470(4) Uani d . 1 1 A .
    C C2 0.71604(18) 0.33619(14) 0.11701(17) 0.0575(5) Uani d . 1 1 A .
    H H2 0.7726 0.3390 0.0795 0.069 Uiso calc R 1 1 . .
    C C3 0.67701(19) 0.25688(14) 0.14224(18) 0.0608(5) Uani d . 1 1 . .
    H H3 0.7077 0.2047 0.1231 0.073 Uiso calc R 1 1 A .
    C C4 0.59018(18) 0.25400(12) 0.19736(16) 0.0533(5) Uani d . 1 1 A .
    C C5 0.54589(15) 0.33464(11) 0.22300(14) 0.0423(4) Uani d . 1 1 . .
    C C6 0.5430(2) 0.17310(14) 0.2252(2) 0.0742(7) Uani d . 1 1 . .
    H H6 0.5724 0.1195 0.2085 0.089 Uiso calc R 1 1 A .
    C C7 0.42093(19) 0.65392(15) 0.41958(16) 0.0584(5) Uani d . 1 1 . .
    H H7 0.4096 0.5998 0.4485 0.070 Uiso calc R 1 1 A .
    C C8 0.3938(2) 0.73067(18) 0.46553(18) 0.0684(6) Uani d . 1 1 A .
    H H8 0.3632 0.7275 0.5227 0.082 Uiso calc R 1 1 . .
    C C9 0.4125(2) 0.81020(16) 0.42592(17) 0.0702(7) Uani d . 1 1 . .
    H H9 0.3957 0.8622 0.4564 0.084 Uiso calc R 1 1 A .
    C C10 0.45699(18) 0.81377(13) 0.33906(16) 0.0571(5) Uani d . 1 1 A .
    C C11 0.47871(16) 0.73301(11) 0.29567(14) 0.0438(4) Uani d . 1 1 . .
    C C12 0.4796(2) 0.89451(13) 0.29208(19) 0.0760(7) Uani d . 1 1 . .
    H H12 0.4658 0.9482 0.3207 0.091 Uiso calc R 1 1 A .
    O O1A 0.6994(7) 0.5637(6) 0.3267(6) 0.087(3) Uani d PDU 0.50 1 A 1
    N N3A 0.7310(8) 0.5230(6) 0.4089(7) 0.077(4) Uani d PDU 0.50 1 A 1
    O O2A 0.6590(8) 0.4707(6) 0.4282(7) 0.136(4) Uani d PDU 0.50 1 A 1
    O O3A 0.8353(6) 0.5253(5) 0.4576(7) 0.0747(19) Uani d PDU 0.50 1 A 1
    O O1B 0.7286(8) 0.5562(6) 0.3270(6) 0.096(3) Uani d PDU 0.50 1 A 2
    O O3B 0.8112(7) 0.5128(8) 0.4831(6) 0.105(4) Uani d PDU 0.50 1 A 2
loop_
    _atom_site_aniso_label
    _atom_site_aniso_U_11
    _atom_site_aniso_U_22
    _atom_site_aniso_U_33
    _atom_site_aniso_U_12
    _atom_site_aniso_U_13
    _atom_site_aniso_U_23
    Mn1 0.0543(2) 0.02415(19) 0.0546(3) 0.000 0.02096(18) 0.000
    O2B 0.0571(19) 0.063(2) 0.065(3) 0.0025(19) 0.0224(17) 0.0032(19)
    N3B 0.038(4) 0.020(3) 0.060(6) 0.008(2) 0.017(3) -0.003(3)
    N1 0.0468(8) 0.0325(7) 0.0534(8) 0.0005(6) 0.0183(6) 0.0011(6)
    C1 0.0518(10) 0.0441(10) 0.0614(11) 0.0033(8) 0.0229(9) 0.0061(8)
    N2 0.0570(9) 0.0363(8) 0.0506(9) 0.0010(6) 0.0194(7) -0.0003(6)
    C2 0.0534(11) 0.0563(12) 0.0691(13) 0.0114(9) 0.0276(10) 0.0016(10)
    C3 0.0657(12) 0.0451(11) 0.0764(14) 0.0169(9) 0.0273(11) -0.0039(10)
    C4 0.0608(11) 0.0340(9) 0.0666(12) 0.0068(8) 0.0193(10) 0.0004(8)
    C5 0.0471(9) 0.0308(8) 0.0489(10) 0.0011(7) 0.0128(8) 0.0004(7)
    C6 0.0909(18) 0.0293(10) 0.112(2) 0.0061(10) 0.0432(15) -0.0026(11)
    C7 0.0636(12) 0.0593(13) 0.0563(12) -0.0013(9) 0.0229(10) 0.0002(9)
    C8 0.0662(13) 0.0844(18) 0.0570(12) 0.0140(12) 0.0206(10) -0.0108(12)
    C9 0.0742(14) 0.0644(15) 0.0671(14) 0.0244(11) 0.0100(11) -0.0214(11)
    C10 0.0616(12) 0.0383(10) 0.0639(12) 0.0112(8) 0.0032(10) -0.0098(9)
    C11 0.0459(9) 0.0308(8) 0.0515(10) 0.0020(7) 0.0075(7) -0.0021(7)
    C12 0.0973(18) 0.0293(10) 0.0893(17) 0.0069(10) 0.0033(14) -0.0102(9)
    O1A 0.091(4) 0.043(3) 0.097(6) -0.012(2) -0.027(3) 0.015(3)
    N3A 0.099(9) 0.068(6) 0.069(8) -0.030(5) 0.031(7) -0.036(5)
    O2A 0.191(8) 0.154(8) 0.083(5) -0.117(6) 0.070(6) -0.023(5)
    O3A 0.062(3) 0.065(3) 0.088(4) 0.013(2) 0.003(3) -0.016(3)
    O1B 0.154(7) 0.075(5) 0.085(5) -0.060(4) 0.076(5) -0.021(3)
    O3B 0.062(3) 0.162(8) 0.085(5) 0.027(4) 0.004(3) -0.050(5)
_geom_special_details
;
All e.s.d.'s (except the e.s.d. in the dihedral angle between two l.s. planes)
are estimated using the full covariance matrix. The cell e.s.d.'s are taken
into account individually in the estimation of e.s.d.'s in distances, angles
and torsion angles; correlations between e.s.d.'s in cell parameters are only
used when they are defined by crystal symmetry. An approximate (isotropic)
treatment of cell e.s.d.'s is used for estimating e.s.d.'s involving l.s.
planes.
;
loop_
    _geom_bond_atom_site_label_1
    _geom_bond_atom_site_label_2
    _geom_bond_site_symmetry_2
    _geom_bond_distance
    _geom_bond_publ_flag
    Mn1 N1 . 2.2636(14) ?
    Mn1 N1 2_655 2.2636(14) ?
    Mn1 N2 . 2.2711(15) ?
    Mn1 N2 2_655 2.2712(15) ?
    Mn1 O1A . 2.318(8) ?
    Mn1 O1A 2_655 2.318(8) ?
    Mn1 O2B 2_655 2.401(7) ?
    Mn1 O2B . 2.401(7) ?
    O2B N3B . 1.255(6) ?
    N3B O3B . 1.204(7) ?
    N3B O1B . 1.225(6) ?
    N1 C1 . 1.324(2) ?
    N1 C5 . 1.358(2) ?
    C1 C2 . 1.388(3) ?
    C1 H1 . 0.9300 ?
    N2 C7 . 1.321(2) ?
    N2 C11 . 1.355(2) ?
    C2 C3 . 1.357(3) ?
    C2 H2 . 0.9300 ?
    C3 C4 . 1.402(3) ?
    C3 H3 . 0.9300 ?
    C4 C5 . 1.401(2) ?
    C4 C6 . 1.430(3) ?
    C5 C5 2_655 1.441(3) ?
    C6 C6 2_655 1.340(5) ?
    C6 H6 . 0.9300 ?
    C7 C8 . 1.389(3) ?
    C7 H7 . 0.9300 ?
    C8 C9 . 1.356(4) ?
    C8 H8 . 0.9300 ?
    C9 C10 . 1.399(3) ?
    C9 H9 . 0.9300 ?
    C10 C11 . 1.405(2) ?
    C10 C12 . 1.431(3) ?
    C11 C11 2_655 1.441(4) ?
    C12 C12 2_655 1.338(5) ?
    C12 H12 . 0.9300 ?
    O1A N3A . 1.233(7) ?
    N3A O3A . 1.216(7) ?
    N3A O2A . 1.227(7) ?
loop_
    _geom_angle_atom_site_label_1
    _geom_angle_atom_site_label_2
    _geom_angle_atom_site_label_3
    _geom_angle_site_symmetry_1
    _geom_angle_site_symmetry_3
    _geom_angle
    _geom_angle_publ_flag
    N1 Mn1 N1 . 2_655 74.08(7) ?
    N1 Mn1 N2 . . 163.74(5) ?
    N1 Mn1 N2 2_655 . 108.71(5) ?
    N1 Mn1 N2 . 2_655 108.71(5) ?
    N1 Mn1 N2 2_655 2_655 163.74(5) ?
    N2 Mn1 N2 . 2_655 73.31(8) ?
    N1 Mn1 O1A . . 79.6(3) ?
    N1 Mn1 O1A 2_655 . 119.80(18) ?
    N2 Mn1 O1A . . 85.4(3) ?
    N2 Mn1 O1A 2_655 . 76.24(18) ?
    N1 Mn1 O1A . 2_655 119.80(18) ?
    N1 Mn1 O1A 2_655 2_655 79.6(3) ?
    N2 Mn1 O1A . 2_655 76.24(18) ?
    N2 Mn1 O1A 2_655 2_655 85.4(3) ?
    O1A Mn1 O1A . 2_655 157.2(4) ?
    N1 Mn1 O2B . 2_655 75.28(17) ?
    N1 Mn1 O2B 2_655 2_655 83.30(16) ?
    N2 Mn1 O2B . 2_655 120.73(17) ?
    N2 Mn1 O2B 2_655 2_655 82.05(17) ?
    O1A Mn1 O2B . 2_655 139.2(3) ?
    O1A Mn1 O2B 2_655 2_655 48.3(3) ?
    N1 Mn1 O2B . . 83.30(16) ?
    N1 Mn1 O2B 2_655 . 75.28(17) ?
    N2 Mn1 O2B . . 82.04(17) ?
    N2 Mn1 O2B 2_655 . 120.73(17) ?
    O1A Mn1 O2B . . 48.3(3) ?
    O1A Mn1 O2B 2_655 . 139.2(3) ?
    O2B Mn1 O2B 2_655 . 153.1(3) ?
    N3B O2B Mn1 . . 102.0(5) ?
    O3B N3B O1B . . 126.1(7) ?
    O3B N3B O2B . . 117.3(7) ?
    O1B N3B O2B . . 115.6(6) ?
    C1 N1 C5 . . 117.77(15) ?
    C1 N1 Mn1 . . 127.53(12) ?
    C5 N1 Mn1 . . 114.70(11) ?
    N1 C1 C2 . . 123.67(18) ?
    N1 C1 H1 . . 118.2 ?
    C2 C1 H1 . . 118.2 ?
    C7 N2 C11 . . 117.87(17) ?
    C7 N2 Mn1 . . 126.68(14) ?
    C11 N2 Mn1 . . 115.38(12) ?
    C3 C2 C1 . . 118.91(19) ?
    C3 C2 H2 . . 120.5 ?
    C1 C2 H2 . . 120.5 ?
    C2 C3 C4 . . 119.66(18) ?
    C2 C3 H3 . . 120.2 ?
    C4 C3 H3 . . 120.2 ?
    C5 C4 C3 . . 117.76(17) ?
    C5 C4 C6 . . 119.20(19) ?
    C3 C4 C6 . . 123.00(18) ?
    N1 C5 C4 . . 122.18(16) ?
    N1 C5 C5 . 2_655 118.26(9) ?
    C4 C5 C5 . 2_655 119.56(11) ?
    C6 C6 C4 2_655 . 121.23(12) ?
    C6 C6 H6 2_655 . 119.4 ?
    C4 C6 H6 . . 119.4 ?
    N2 C7 C8 . . 123.4(2) ?
    N2 C7 H7 . . 118.3 ?
    C8 C7 H7 . . 118.3 ?
    C9 C8 C7 . . 119.1(2) ?
    C9 C8 H8 . . 120.4 ?
    C7 C8 H8 . . 120.4 ?
    C8 C9 C10 . . 119.7(2) ?
    C8 C9 H9 . . 120.1 ?
    C10 C9 H9 . . 120.1 ?
    C9 C10 C11 . . 117.4(2) ?
    C9 C10 C12 . . 123.7(2) ?
    C11 C10 C12 . . 118.9(2) ?
    N2 C11 C10 . . 122.41(18) ?
    N2 C11 C11 . 2_655 117.94(10) ?
    C10 C11 C11 . 2_655 119.64(12) ?
    C12 C12 C10 2_655 . 121.45(13) ?
    C12 C12 H12 2_655 . 119.3 ?
    C10 C12 H12 . . 119.3 ?
    N3A O1A Mn1 . . 108.9(7) ?
    O3A N3A O2A . . 122.9(9) ?
    O3A N3A O1A . . 119.0(9) ?
    O2A N3A O1A . . 117.0(9) ?
loop_
    _geom_torsion_atom_site_label_1
    _geom_torsion_atom_site_label_2
    _geom_torsion_atom_site_label_3
    _geom_torsion_atom_site_label_4
    _geom_torsion_site_symmetry_1
    _geom_torsion_site_symmetry_2
    _geom_torsion_site_symmetry_3
    _geom_torsion_site_symmetry_4
    _geom_torsion
    _geom_torsion_publ_flag
    N1 Mn1 O2B N3B . . . . 72.3(5) ?
    N1 Mn1 O2B N3B 2_655 . . . 147.6(5) ?
    N2 Mn1 O2B N3B . . . . -100.6(5) ?
    N2 Mn1 O2B N3B 2_655 . . . -35.5(5) ?
    O1A Mn1 O2B N3B . . . . -9.7(5) ?
    O1A Mn1 O2B N3B 2_655 . . . -158.6(5) ?
    O2B Mn1 O2B N3B 2_655 . . . 109.4(5) ?
    Mn1 O2B N3B O3B . . . . 175.4(8) ?
    Mn1 O2B N3B O1B . . . . 5.9(9) ?
    N1 Mn1 N1 C1 2_655 . . . 178.83(19) ?
    N2 Mn1 N1 C1 . . . . -78.8(3) ?
    N2 Mn1 N1 C1 2_655 . . . 15.61(17) ?
    O1A Mn1 N1 C1 . . . . -55.9(2) ?
    O1A Mn1 N1 C1 2_655 . . . 111.2(3) ?
    O2B Mn1 N1 C1 2_655 . . . 91.7(2) ?
    O2B Mn1 N1 C1 . . . . -104.6(2) ?
    N1 Mn1 N1 C5 2_655 . . . 0.05(9) ?
    N2 Mn1 N1 C5 . . . . 102.4(2) ?
    N2 Mn1 N1 C5 2_655 . . . -163.17(12) ?
    O1A Mn1 N1 C5 . . . . 125.4(2) ?
    O1A Mn1 N1 C5 2_655 . . . -67.6(3) ?
    O2B Mn1 N1 C5 2_655 . . . -87.1(2) ?
    O2B Mn1 N1 C5 . . . . 76.6(2) ?
    C5 N1 C1 C2 . . . . 0.8(3) ?
    Mn1 N1 C1 C2 . . . . -177.93(15) ?
    N1 Mn1 N2 C7 . . . . -82.9(3) ?
    N1 Mn1 N2 C7 2_655 . . . 14.44(18) ?
    N2 Mn1 N2 C7 2_655 . . . 177.5(2) ?
    O1A Mn1 N2 C7 . . . . -105.5(2) ?
    O1A Mn1 N2 C7 2_655 . . . 88.2(3) ?
    O2B Mn1 N2 C7 2_655 . . . 107.8(2) ?
    O2B Mn1 N2 C7 . . . . -57.0(2) ?
    N1 Mn1 N2 C11 . . . . 100.2(2) ?
    N1 Mn1 N2 C11 2_655 . . . -162.48(12) ?
    N2 Mn1 N2 C11 2_655 . . . 0.58(9) ?
    O1A Mn1 N2 C11 . . . . 77.6(2) ?
    O1A Mn1 N2 C11 2_655 . . . -88.7(3) ?
    O2B Mn1 N2 C11 2_655 . . . -69.2(2) ?
    O2B Mn1 N2 C11 . . . . 126.1(2) ?
    N1 C1 C2 C3 . . . . -2.0(3) ?
    C1 C2 C3 C4 . . . . 1.0(3) ?
    C2 C3 C4 C5 . . . . 0.9(3) ?
    C2 C3 C4 C6 . . . . 178.8(2) ?
    C1 N1 C5 C4 . . . . 1.2(3) ?
    Mn1 N1 C5 C4 . . . . -179.84(14) ?
    C1 N1 C5 C5 . . . 2_655 -179.05(19) ?
    Mn1 N1 C5 C5 . . . 2_655 -0.1(3) ?
    C3 C4 C5 N1 . . . . -2.1(3) ?
    C6 C4 C5 N1 . . . . 179.9(2) ?
    C3 C4 C5 C5 . . . 2_655 178.2(2) ?
    C6 C4 C5 C5 . . . 2_655 0.2(3) ?
    C5 C4 C6 C6 . . . 2_655 0.3(5) ?
    C3 C4 C6 C6 . . . 2_655 -177.7(3) ?
    C11 N2 C7 C8 . . . . 0.4(3) ?
    Mn1 N2 C7 C8 . . . . -176.49(16) ?
    N2 C7 C8 C9 . . . . -1.6(4) ?
    C7 C8 C9 C10 . . . . 0.8(3) ?
    C8 C9 C10 C11 . . . . 1.0(3) ?
    C8 C9 C10 C12 . . . . -179.9(2) ?
    C7 N2 C11 C10 . . . . 1.6(3) ?
    Mn1 N2 C11 C10 . . . . 178.82(14) ?
    C7 N2 C11 C11 . . . 2_655 -178.8(2) ?
    Mn1 N2 C11 C11 . . . 2_655 -1.6(3) ?
    C9 C10 C11 N2 . . . . -2.3(3) ?
    C12 C10 C11 N2 . . . . 178.55(19) ?
    C9 C10 C11 C11 . . . 2_655 178.2(2) ?
    C12 C10 C11 C11 . . . 2_655 -1.0(3) ?
    C9 C10 C12 C12 . . . 2_655 -178.8(3) ?
    C11 C10 C12 C12 . . . 2_655 0.3(4) ?
    N1 Mn1 O1A N3A . . . . -82.7(8) ?
    N1 Mn1 O1A N3A 2_655 . . . -17.9(9) ?
    N2 Mn1 O1A N3A . . . . 91.0(8) ?
    N2 Mn1 O1A N3A 2_655 . . . 164.9(8) ?
    O1A Mn1 O1A N3A 2_655 . . . 127.4(8) ?
    O2B Mn1 O1A N3A 2_655 . . . -135.2(7) ?
    O2B Mn1 O1A N3A . . . . 7.6(7) ?
    Mn1 O1A N3A O3A . . . . 175.0(8) ?
    Mn1 O1A N3A O2A . . . . 6.7(13) ?
loop_
    _geom_hbond_atom_site_label_D
    _geom_hbond_atom_site_label_H
    _geom_hbond_atom_site_label_A
    _geom_hbond_site_symmetry_A
    _geom_hbond_distance_DH
    _geom_hbond_distance_HA
    _geom_hbond_distance_DA
    _geom_hbond_angle_DHA
    C3 H3 O1A 4_645 0.93 2.40 3.232(9) 148.3
    C3 H3 O1B 4_645 0.93 2.40 3.214(10) 145.8
    C7 H7 O2A 5_666 0.93 2.29 3.101(8) 146.0
