# Supplementary material for: trans-Bis(nitrato-κO)bis­(1,10-phenanthroline-κ2 N,N′)manganese(II)
Source: Acta Crystallogr Sect E Struct Rep Online. 2012 Jul 4;68(Pt 8):m1026. doi: 10.1107/S1600536812029364 (PMC3414101; doi:10.1107/S1600536812029364)
Supplement: Supplementary file 2 [file e-68-m1026-Isup2.hkl]

# 
# h,k,l, Fc-squared, Fo-squared, sigma(Fo-squared) and status flag 
# 
data_I
_shelx_title ' [Mn(phen)2(NO3)2]' 
_shelx_refln_list_code          4 
_shelx_F_calc_maximum      432.48 
_exptl_crystal_F_000      1100.00 
_reflns_d_resolution_high  0.7557 
 
loop_ 
 _symmetry_equiv_pos_as_xyz 
 'x, y, z' 
 '-x, y, -z+1/2' 
 'x+1/2, y+1/2, z' 
 '-x+1/2, y+1/2, -z+1/2' 
 '-x, -y, -z' 
 'x, -y, z-1/2' 
 '-x+1/2, -y+1/2, -z' 
 'x+1/2, -y+1/2, z-1/2' 
 
_cell_length_a    11.6191 
_cell_length_b    15.1164 
_cell_length_c    13.4526 
_cell_angle_alpha  90.000 
_cell_angle_beta  105.387 
_cell_angle_gamma  90.000 
 
_shelx_F_squared_multiplier     1.000 
 
loop_ 
 _refln_index_h 
 _refln_index_k 
 _refln_index_l 
 _refln_F_squared_calc 
 _refln_F_squared_meas 
 _refln_F_squared_sigma 
 _refln_observed_status 
   2   0   0    30866.75    33331.46    367.02 o 
   4   0   0     7877.52     7765.70     90.33 o 
   6   0   0      772.22      758.58     15.29 o 
   8   0   0       22.85       42.85      5.72 o 
  10   0   0      686.30      653.40     36.62 o 
  12   0   0      167.28      121.13     17.48 o 
  14   0   0        0.68        7.58     13.47 o 
   1   1   0    30995.95    33507.77    249.48 o 
   3   1   0      190.49      202.77      4.29 o 
   5   1   0     2557.37     2441.84     23.70 o 
   7   1   0       51.48       48.30      3.82 o 
   9   1   0     1630.25     1560.05     21.56 o 
  11   1   0       86.05       78.64     10.94 o 
  13   1   0      175.94      181.23     15.14 o 
   2   2   0    16909.12    19528.81    153.16 o 
   4   2   0     3896.60     3768.88     33.42 o 
   6   2   0     5291.33     5572.54     49.25 o 
   8   2   0     1634.95     1591.68     60.30 o 
  10   2   0      226.31      217.11     11.79 o 
  12   2   0      230.42      247.77     16.59 o 
  14   2   0      122.39      113.29     13.59 o 
   1   3   0     3543.27     3874.76     34.86 o 
   3   3   0     3205.19     3383.77     30.04 o 
   5   3   0      683.51      646.08      9.06 o 
   7   3   0     1611.31     1587.00     17.80 o 
   9   3   0     1211.95     1152.69     15.63 o 
  11   3   0       58.60       51.87      9.38 o 
  13   3   0      125.71      127.13     13.41 o 
   0   4   0    14154.82    15814.75    295.91 o 
   2   4   0     3691.55     4181.41     36.07 o 
   6   4   0     2307.84     2336.95     24.69 o 
   8   4   0     1686.16     1611.51     20.95 o 
  10   4   0      605.82      561.07     16.82 o 
  12   4   0      129.95      136.63     13.61 o 
  14   4   0        4.65       -5.87      8.66 o 
   1   5   0      551.54      531.98      9.49 o 
   3   5   0     4186.79     4286.54     38.11 o 
   5   5   0     1446.79     1537.88     21.06 o 
   7   5   0     1730.35     1681.24     20.62 o 
   9   5   0     1404.57     1369.94     20.50 o 
  11   5   0       68.14       71.22     10.23 o 
  13   5   0        3.63        7.56      8.84 o 
   0   6   0     4297.20     4689.60    133.48 o 
   2   6   0     1464.79     1400.51     15.58 o 
   4   6   0     4088.91     4513.54     41.20 o 
   6   6   0       54.62       77.10      5.14 o 
   8   6   0       11.60       11.20      4.04 o 
  10   6   0      378.24      378.83     17.06 o 
  12   6   0      353.50      321.49     18.89 o 
  14   6   0       19.48       36.99     10.34 o 
   1   7   0      134.18      126.03      6.26 o 
   3   7   0     2580.79     2856.54     28.21 o 
   5   7   0      170.85      185.69      6.72 o 
   7   7   0        2.07        6.56      3.81 o 
   9   7   0        8.16        7.93      4.67 o 
  11   7   0      373.45      360.83     17.43 o 
  13   7   0        3.27       21.29      9.32 o 
   0   8   0        8.43        5.44      6.80 o 
   2   8   0       76.88      100.06      5.07 o 
   4   8   0      729.67      752.67     16.71 o 
   6   8   0       65.66       65.17      5.53 o 
   8   8   0      270.45      279.57      9.59 o 
  10   8   0       24.85       22.10      7.25 o 
  12   8   0       19.64       38.97      9.18 o 
   1   9   0      212.20      235.28     11.35 o 
   3   9   0      353.65      362.27      8.50 o 
   5   9   0     1676.37     1648.30     20.92 o 
   7   9   0      117.60      131.86      7.32 o 
   9   9   0        0.85        6.71      5.41 o 
  11   9   0        0.27        4.72      7.09 o 
  13   9   0        1.33       18.10     11.54 o 
   0  10   0     2829.04     2874.29     63.53 o 
   2  10   0      451.70      442.06     11.12 o 
   4  10   0     1440.47     1352.32     18.42 o 
   6  10   0      126.90      117.77      7.32 o 
   8  10   0        1.70        2.12      5.24 o 
  10  10   0       29.87       45.38     13.26 o 
  12  10   0        6.67       21.39     10.90 o 
   1  11   0     3799.09     3425.63    138.62 o 
   3  11   0     3477.74     3384.92     35.11 o 
   5  11   0     1369.56     1295.91     18.99 o 
   7  11   0      162.75      176.23      9.19 o 
   9  11   0      150.60      187.63     12.58 o 
  11  11   0       32.25       52.01     11.45 o 
   0  12   0     2428.05     2375.09     59.55 o 
   2  12   0       37.48       26.20      7.58 o 
   4  12   0      872.97      867.74     19.77 o 
   6  12   0      656.82      603.89     14.24 o 
   8  12   0      893.23      820.09     19.44 o 
  10  12   0       77.74       98.68     10.47 o 
   1  13   0     1504.68     1526.00     32.83 o 
   3  13   0      449.45      452.24     15.76 o 
   5  13   0      529.66      535.40     16.42 o 
   7  13   0      782.62      690.74     16.29 o 
   9  13   0      211.26      227.70     16.57 o 
  11  13   0       58.40       60.59     18.83 o 
   0  14   0     3337.24     3123.46     75.49 o 
   2  14   0     2218.34     2075.08     35.36 o 
   4  14   0     1232.53     1236.27     30.88 o 
   6  14   0      514.20      507.30     18.51 o 
   8  14   0      105.07      115.16     14.11 o 
  10  14   0       44.06       74.81     14.57 o 
   1  15   0     1811.59     1645.54     36.69 o 
   3  15   0      642.31      651.75     23.21 o 
   5  15   0      330.52      339.10     23.21 o 
   7  15   0       61.17       83.10     10.00 o 
   9  15   0      127.56      170.17     17.32 o 
   0  16   0     1132.46     1083.15    115.02 o 
   2  16   0      805.63      799.73     26.39 o 
   4  16   0      775.70      781.25     25.56 o 
   6  16   0      320.62      316.46     26.92 o 
   8  16   0      187.48      231.22     22.90 o 
   1  17   0      834.30      790.54     26.27 o 
   3  17   0      662.99      653.80     38.28 o 
   5  17   0      108.33      119.87     15.26 o 
   7  17   0       43.71       39.53     13.07 o 
   0  18   0      276.28      277.39     29.92 o 
   2  18   0       39.11       40.44     11.66 o 
   4  18   0        4.75       17.13      9.64 o 
   6  18   0       26.75       42.40     11.52 o 
   1  19   0      145.65      152.63     17.25 o 
   3  19   0       61.13       51.68     12.07 o 
   0  20   0       52.80       65.59     17.65 o 
 -15   1   1        3.37       57.11     32.06 o 
 -13   1   1       10.45       24.60      8.72 o 
 -11   1   1       49.74       63.97      8.22 o 
  -9   1   1      101.02      114.10      7.51 o 
  -7   1   1     2230.25     2350.97     24.47 o 
  -5   1   1       20.43       13.84      2.30 o 
  -3   1   1      294.78      247.33      4.40 o 
  -1   1   1     3499.48     3763.77     35.98 o 
   1   1   1      217.63      220.29      3.81 o 
   3   1   1    51025.98    55751.31    432.68 o 
   5   1   1     3537.08     3770.62     34.34 o 
   7   1   1      211.42      236.37      6.74 o 
   9   1   1      319.02      325.18      9.79 o 
  11   1   1        2.25       10.05      8.92 o 
  13   1   1        1.00       16.78      8.81 o 
 -14   2   1       22.91       60.74     11.08 o 
 -12   2   1        0.13       12.99      7.51 o 
 -10   2   1       52.66       55.91      6.64 o 
  -8   2   1       76.50       98.85      4.75 o 
  -6   2   1     1417.84     1448.41     15.41 o 
  -4   2   1      357.93      400.03      8.58 o 
  -2   2   1      833.86      807.08      8.83 o 
   0   2   1     1148.55     1250.54     14.65 o 
   2   2   1        9.06       18.38      1.97 o 
   4   2   1     4383.61     4233.23     37.26 o 
   6   2   1       43.53       51.56      3.66 o 
   8   2   1      771.49      797.00     12.82 o 
  10   2   1       14.53        7.50      6.70 o 
  12   2   1        4.91       17.89      8.24 o 
  14   2   1        2.57       -8.95      8.95 o 
 -13   3   1       58.11       97.73     11.88 o 
 -11   3   1       56.79       53.40      8.00 o 
  -9   3   1      387.63      399.13     10.68 o 
  -7   3   1       16.09       11.20      3.00 o 
  -5   3   1     3953.72     3793.73     34.70 o 
  -3   3   1     1692.03     1903.84     18.49 o 
  -1   3   1    12000.57    13022.05    119.36 o 
   1   3   1      421.19      445.01      6.68 o 
   3   3   1      577.34      542.52      7.39 o 
   5   3   1     3475.37     3569.45     31.39 o 
   7   3   1      410.64      402.63      8.94 o 
   9   3   1      356.33      344.53      9.79 o 
  11   3   1       16.71       10.05      7.29 o 
  13   3   1        0.13        0.99      9.56 o 
 -14   4   1       80.47       77.97     12.52 o 
 -12   4   1        0.41       10.56      7.90 o 
 -10   4   1      221.52      237.09     13.64 o 
  -8   4   1      318.32      320.13      8.61 o 
  -6   4   1      637.24      587.74     10.00 o 
  -4   4   1     6373.40     6832.18     57.86 o 
  -2   4   1      723.52      812.86      9.69 o 
   0   4   1     2767.71     2788.27     31.63 o 
   2   4   1      890.87      968.84     11.20 o 
   4   4   1     3853.57     3819.81     32.87 o 
   6   4   1      283.24      337.55      7.42 o 
   8   4   1      458.85      469.00      9.68 o 
  10   4   1       66.83       90.24      8.78 o 
  12   4   1        7.23        7.19      8.89 o 
  14   4   1       11.09       22.93      9.92 o 
 -13   5   1      105.49      141.99     14.11 o 
 -11   5   1      174.66      194.62     15.65 o 
  -9   5   1      789.87      787.59     15.20 o 
  -7   5   1     2130.40     2247.10     25.08 o 
  -5   5   1    10555.51    11159.81     92.65 o 
  -3   5   1    10396.41    11921.57     96.91 o 
  -1   5   1     8893.02     9190.34     80.12 o 
   1   5   1      260.18      288.61      5.91 o 
   3   5   1     4459.45     4490.75     39.86 o 
   5   5   1     4995.18     5365.75     48.26 o 
   7   5   1      180.28      204.21      7.33 o 
   9   5   1     1505.08     1453.36     22.23 o 
  11   5   1       47.86       29.02      8.97 o 
  13   5   1        1.25       31.82      9.46 o 
 -14   6   1       58.97       83.91     12.71 o 
 -12   6   1       97.13      118.30     12.44 o 
 -10   6   1      445.20      450.16     16.61 o 
  -8   6   1      620.77      564.19     12.56 o 
  -6   6   1     4671.26     4801.32     44.88 o 
  -4   6   1    12604.32    13400.49    109.68 o 
  -2   6   1      963.11      903.49     15.27 o 
   0   6   1    10094.45    10007.49    117.64 o 
   2   6   1     1824.12     1709.30     18.14 o 
   4   6   1     3484.70     3413.13     32.83 o 
   6   6   1      631.09      633.57     11.33 o 
   8   6   1     2344.88     2227.47     33.74 o 
  10   6   1      280.13      259.82     11.97 o 
  12   6   1      182.57      189.82     15.70 o 
 -13   7   1      120.47      135.06     14.10 o 
 -11   7   1     1017.56      917.53     23.16 o 
  -9   7   1      814.56      842.97     16.39 o 
  -7   7   1       31.50       33.74      4.52 o 
  -1   7   1     7175.42     7286.23     89.52 o 
   1   7   1     2249.09     2338.59     30.37 o 
   3   7   1     3340.06     3112.85     30.42 o 
   5   7   1       72.85       43.51      5.43 o 
   7   7   1      291.13      292.12     10.24 o 
   9   7   1      103.94      113.05      7.89 o 
  11   7   1      267.45      281.28     17.49 o 
  13   7   1      193.88      210.84     19.57 o 
 -12   8   1      250.78      249.67     21.76 o 
 -10   8   1     1323.98     1253.64     35.59 o 
  -8   8   1       12.55        9.63      4.25 o 
  -6   8   1      835.70      825.51     13.77 o 
  -4   8   1     1577.21     1346.10     17.12 o 
  -2   8   1     1457.81     1335.95     17.15 o 
   0   8   1    14417.72    15329.56    206.40 o 
   2   8   1     9831.35    10145.86     85.07 o 
   4   8   1     1906.88     1727.63     20.60 o 
   6   8   1      511.41      490.24     10.83 o 
   8   8   1     1053.99     1056.56     18.70 o 
  10   8   1        2.98        2.38      5.66 o 
  12   8   1      435.17      423.57     21.93 o 
 -13   9   1       89.84       73.19     14.07 o 
 -11   9   1       89.98      110.83     10.85 o 
  -9   9   1      478.93      468.03     13.19 o 
  -7   9   1      513.51      537.64     16.79 o 
  -5   9   1     1804.25     1769.49     21.77 o 
  -3   9   1     1803.89     1836.39     21.16 o 
  -1   9   1     5881.25     6236.77     81.04 o 
   1   9   1     1575.47     1493.88     27.63 o 
   3   9   1     5781.39     5744.89     52.32 o 
   5   9   1      810.59      805.41     16.44 o 
   7   9   1      684.18      615.82     18.22 o 
   9   9   1      319.46      321.29     12.06 o 
  11   9   1      148.99      155.56     13.99 o 
 -12  10   1       41.01       47.36     10.53 o 
 -10  10   1      237.11      265.02     16.52 o 
  -8  10   1      201.49      204.57      9.79 o 
  -6  10   1      465.49      470.57     11.28 o 
  -4  10   1     2029.64     2000.14     23.65 o 
  -2  10   1      262.61      277.10     10.02 o 
   0  10   1     5410.20     5614.30     75.70 o 
   2  10   1     6241.21     6385.43     61.58 o 
   4  10   1     1372.86     1324.56     18.27 o 
   6  10   1      273.10      258.72      9.24 o 
   8  10   1      489.12      509.01     14.13 o 
  10  10   1       25.46       40.90      7.52 o 
  12  10   1      123.37      113.55     15.61 o 
 -11  11   1       29.36       28.02      9.46 o 
  -9  11   1      235.44      237.60     13.66 o 
  -7  11   1       58.96       61.23      7.82 o 
  -5  11   1      849.17      839.93     16.15 o 
  -3  11   1      886.21      873.54     22.46 o 
  -1  11   1     2772.90     2336.79     68.20 o 
   1  11   1     3409.09     3156.52     49.71 o 
   3  11   1     1207.22     1198.98     17.33 o 
   5  11   1      111.39      118.76      7.04 o 
   7  11   1       69.12       74.00      6.52 o 
   9  11   1       47.53       59.03      7.77 o 
  11  11   1       77.97       86.00     17.38 o 
 -12  12   1       34.87       47.37     13.76 o 
 -10  12   1      148.75      131.91     19.63 o 
  -8  12   1       55.96       54.78      6.95 o 
  -6  12   1      204.61      230.00     10.24 o 
  -4  12   1      975.04      937.65     17.27 o 
  -2  12   1        3.88       -2.22      6.84 o 
   0  12   1      223.95      231.15     13.80 o 
   2  12   1      410.34      416.05     15.81 o 
   4  12   1      312.57      327.29     10.81 o 
   6  12   1        3.25        5.30      6.23 o 
   8  12   1      212.00      239.30     14.01 o 
  10  12   1        8.12       16.46      9.17 o 
 -11  13   1        0.55       30.59     11.88 o 
  -9  13   1      116.42      111.39     11.22 o 
  -7  13   1      458.03      448.36     14.18 o 
  -5  13   1      229.89      230.37     10.28 o 
  -3  13   1      560.58      532.45     17.06 o 
  -1  13   1       96.47       85.75     10.72 o 
   1  13   1      860.47      882.78     24.18 o 
   3  13   1     1103.52     1140.88     28.07 o 
   5  13   1      283.55      303.39     14.20 o 
   7  13   1      321.38      318.13     15.32 o 
   9  13   1      219.83      245.31     23.75 o 
  11  13   1        4.61       24.48     24.29 o 
 -10  14   1        1.71       31.79     11.99 o 
  -8  14   1       19.09       10.46      6.80 o 
  -6  14   1      170.44      163.72      9.78 o 
  -4  14   1        5.27        6.92      6.19 o 
  -2  14   1      283.28      289.59     16.80 o 
   0  14   1        0.16       -6.82      6.82 o 
   2  14   1      859.85      816.27     24.52 o 
   4  14   1     1043.78     1010.09     27.35 o 
   6  14   1       16.51       12.16      7.09 o 
   8  14   1      183.61      192.44     15.48 o 
  10  14   1        4.09       12.56     11.34 o 
  -9  15   1        1.24       35.85     15.80 o 
  -7  15   1        1.00       14.32      9.42 o 
  -5  15   1       14.05       22.33      8.96 o 
  -3  15   1       33.55       35.51      9.31 o 
  -1  15   1       29.95       25.02      8.68 o 
   1  15   1       53.29       54.97      9.85 o 
   3  15   1       57.81       52.39     10.31 o 
   5  15   1       10.94       10.65     11.86 o 
   7  15   1        0.84        6.79      8.09 o 
   9  15   1        0.40       23.06     11.51 o 
  -8  16   1       71.89       58.18     16.90 o 
  -6  16   1       17.54       18.51     14.43 o 
  -4  16   1        1.60       16.85     10.92 o 
  -2  16   1       72.10       89.32     11.69 o 
   0  16   1       11.63       26.82      8.83 o 
   2  16   1      118.11      107.85     12.39 o 
   4  16   1        0.21        8.11      8.51 o 
   6  16   1        0.78       18.62      9.22 o 
   8  16   1        2.56       18.67      9.95 o 
  -7  17   1      101.79      128.69     14.14 o 
  -5  17   1       16.38       30.60      9.87 o 
  -3  17   1      112.88      102.14     15.91 o 
  -1  17   1       69.75       68.62     11.64 o 
   1  17   1      353.21      356.38     20.62 o 
   3  17   1       60.72       52.03     13.00 o 
   5  17   1        7.79       13.53      9.21 o 
   7  17   1      136.51      204.83     22.43 o 
  -6  18   1        1.43       30.67     10.82 o 
  -4  18   1        7.27        2.41      9.25 o 
  -2  18   1       42.04       40.25     10.83 o 
   0  18   1       24.60       26.16      9.55 o 
   2  18   1      180.32      201.78     17.29 o 
   4  18   1       17.48       22.45     10.28 o 
   6  18   1      102.15      104.46     25.98 o 
  -3  19   1      637.75      635.04     28.04 o 
  -1  19   1      123.25      151.12     16.24 o 
   1  19   1      225.82      203.08     17.48 o 
   3  19   1      321.46      365.56     22.74 o 
 -14   0   2       13.41        8.59     33.03 o 
 -12   0   2        9.36       16.79     21.86 o 
 -10   0   2     1011.46     1018.68     45.29 o 
  -8   0   2        9.57        4.42      3.71 o 
  -4   0   2     4375.21     4466.24     63.93 o 
  -2   0   2     3747.68     4316.11     50.63 o 
   0   0   2    42266.86    44764.34    695.66 o 
   2   0   2   187040.77   192066.00   2489.93 o 
   4   0   2    59085.13    63720.64    700.26 o 
   6   0   2     9237.91     9376.91    111.71 o 
   8   0   2      955.05      925.96     24.63 o 
  10   0   2       19.74       14.36      9.93 o 
  12   0   2      238.91      261.83     24.61 o 
  14   0   2       55.80       71.44     16.38 o 
 -15   1   2        7.46       26.49     10.10 o 
 -13   1   2       26.70       39.63      9.70 o 
 -11   1   2     1001.79      900.86     19.25 o 
  -9   1   2     1002.58      968.21     18.24 o 
  -7   1   2      190.30      149.15      4.49 o 
  -5   1   2     4776.19     4557.74     43.11 o 
  -3   1   2      683.68      603.64      8.39 o 
  -1   1   2    26583.50    30233.14    333.12 o 
   1   1   2     1272.70     1248.18     15.74 o 
   3   1   2     4394.03     4621.99     42.62 o 
   5   1   2     4262.00     4322.16     38.90 o 
   7   1   2      814.77      756.12     11.85 o 
   9   1   2        1.50        7.25      4.89 o 
  11   1   2      318.84      321.12     17.95 o 
  13   1   2       86.25       90.53     12.02 o 
 -14   2   2      138.28      150.90     16.41 o 
 -12   2   2      336.25      310.91     16.47 o 
 -10   2   2     2479.33     2379.78     33.62 o 
  -8   2   2      889.36      873.31     12.85 o 
  -6   2   2     2088.32     2117.30     21.80 o 
  -4   2   2     2027.73     2020.97     19.57 o 
  -2   2   2    38804.34    42543.73    330.71 o 
   2   2   2     5076.18     5738.52     47.65 o 
   4   2   2      173.26      132.86      4.19 o 
   6   2   2      469.12      493.49      8.83 o 
   8   2   2     1911.13     1856.27     24.39 o 
  10   2   2      147.32      157.57      9.42 o 
  12   2   2      138.59      162.25     14.91 o 
  14   2   2       39.08       58.69     11.16 o 
 -15   3   2       74.33       89.35     20.05 o 
 -13   3   2       33.66       39.69      9.60 o 
 -11   3   2      765.76      687.13     22.46 o 
  -9   3   2      594.58      562.19     18.55 o 
  -7   3   2      784.14      753.23     11.48 o 
  -5   3   2     6885.72     6929.73     58.94 o 
  -3   3   2       23.02       28.66      2.50 o 
  -1   3   2    44261.82    49263.21    484.57 o 
   1   3   2     3547.89     4057.02     34.52 o 
   3   3   2     3926.99     4002.05     37.77 o 
   5   3   2     1786.62     1838.52     21.30 o 
   7   3   2      763.93      769.22     12.28 o 
   9   3   2       94.45       91.67      8.64 o 
  11   3   2      208.46      205.97     15.14 o 
  13   3   2       81.68      106.39     12.82 o 
 -14   4   2       87.56      106.15     13.21 o 
 -12   4   2       11.65       11.27      6.85 o 
 -10   4   2     1099.16     1082.60     27.62 o 
  -8   4   2      473.60      430.32      9.43 o 
  -6   4   2     1469.50     1537.27     17.98 o 
  -4   4   2     6773.42     7467.78     62.81 o 
  -2   4   2     8533.65     9087.08     78.98 o 
   0   4   2     3152.72     3568.50     39.39 o 
   2   4   2      181.02      192.42      4.75 o 
   4   4   2      482.87      449.99      7.55 o 
   6   4   2        7.71        2.88      2.73 o 
   8   4   2      609.15      572.56     11.82 o 
  10   4   2       27.78       18.22      6.65 o 
  12   4   2      343.35      333.33     20.39 o 
 -13   5   2       27.66       47.48     12.84 o 
 -11   5   2        1.40        1.02      6.15 o 
  -9   5   2       76.06       66.52      6.14 o 
  -7   5   2      355.70      370.12      8.81 o 
  -5   5   2     3061.32     3103.83     30.29 o 
  -3   5   2     9676.83    10684.55     87.45 o 
  -1   5   2    10122.30    11054.38    113.61 o 
   1   5   2      664.21      730.72      9.99 o 
   3   5   2      592.68      544.56      9.31 o 
   5   5   2     2929.82     3064.48     29.90 o 
   7   5   2     1012.44     1009.17     14.28 o 
   9   5   2       39.39       40.11      5.32 o 
  11   5   2      273.73      244.44     18.00 o 
  13   5   2        0.16       22.40     10.97 o 
 -14   6   2       21.41       28.14     10.06 o 
 -12   6   2       40.38       47.42      9.09 o 
 -10   6   2      534.42      547.17     15.35 o 
  -8   6   2       45.89       50.65      5.07 o 
  -6   6   2      940.29     1026.29     14.62 o 
  -4   6   2       73.12       99.41      4.64 o 
  -2   6   2     7597.05     8407.45     81.47 o 
   0   6   2     3463.96     3745.91     42.97 o 
   2   6   2     1076.20     1116.00     13.49 o 
   4   6   2     3531.72     3682.21     35.18 o 
   6   6   2     2538.02     2493.58     27.28 o 
   8   6   2       60.39       57.57      6.08 o 
  10   6   2       33.72       39.67      7.89 o 
  12   6   2      200.20      184.49     15.30 o 
 -13   7   2        0.13        5.33     13.18 o 
 -11   7   2       33.25       25.44      7.75 o 
  -9   7   2       29.14       34.87      5.68 o 
  -7   7   2        0.05       -0.13      3.36 o 
  -5   7   2      531.87      578.65     10.45 o 
  -3   7   2      370.56      377.48      7.49 o 
  -1   7   2       24.15       40.70      8.33 o 
   1   7   2      216.24      184.82      6.08 o 
   3   7   2      126.00      126.86      5.21 o 
   5   7   2     1753.13     1784.63     21.34 o 
   7   7   2      317.30      304.27     10.47 o 
   9   7   2       65.20       59.08      6.81 o 
  11   7   2        9.99       18.33      9.20 o 
  13   7   2       75.85       66.58     11.76 o 
 -12   8   2        1.25       11.27      7.43 o 
 -10   8   2      137.57      120.86      9.34 o 
  -8   8   2        3.94        3.26      4.60 o 
  -6   8   2       16.68        6.30      3.68 o 
  -4   8   2      291.04      330.32      8.34 o 
  -2   8   2      342.21      349.28     10.11 o 
   0   8   2     1602.09     1491.36     38.27 o 
   2   8   2       43.02       47.36      3.86 o 
   4   8   2      648.89      670.36     11.66 o 
   6   8   2        4.00        4.38      3.74 o 
   8   8   2       19.60       22.74      5.21 o 
  10   8   2        1.25       10.83      6.53 o 
  12   8   2       86.01       87.99     13.37 o 
 -13   9   2       49.14       57.65     14.67 o 
 -11   9   2       23.08       20.50      8.08 o 
  -9   9   2       11.31        6.22      4.95 o 
  -7   9   2      242.23      264.36      9.16 o 
  -5   9   2        1.27       11.70      3.78 o 
  -3   9   2       35.94       39.46      4.06 o 
  -1   9   2      493.67      511.13     15.41 o 
   1   9   2      932.23      889.51     14.68 o 
   3   9   2      247.14      242.00      7.53 o 
   5   9   2      261.22      266.62      8.70 o 
   7   9   2        6.83       12.66      4.93 o 
   9   9   2      106.49      128.91      8.83 o 
  11   9   2        7.09       17.68     10.54 o 
 -12  10   2        1.56       15.48      8.74 o 
 -10  10   2        0.28       19.96      7.88 o 
  -8  10   2      125.51      130.37      8.20 o 
  -6  10   2      125.18      133.74      7.89 o 
  -4  10   2      268.28      229.19      8.75 o 
  -2  10   2       13.84       18.39      6.22 o 
   0  10   2     2028.96     1983.50     44.48 o 
   2  10   2      957.59      999.62     15.60 o 
   4  10   2      863.35      819.11     14.75 o 
   6  10   2      208.82      217.81      8.84 o 
   8  10   2      101.15       91.86      7.86 o 
  10  10   2       94.21      104.11     10.46 o 
  12  10   2        0.92        3.75     11.48 o 
 -11  11   2       46.46       58.39     10.72 o 
  -9  11   2       32.98       35.26      6.73 o 
  -7  11   2      571.23      550.55     18.32 o 
  -5  11   2      762.26      740.34     15.14 o 
  -3  11   2      600.72      601.76     29.06 o 
  -1  11   2     1593.62     1427.26     71.88 o 
   1  11   2     1341.20     1333.39     23.72 o 
   3  11   2     4078.54     3967.42     40.04 o 
   5  11   2     2640.80     2551.86     29.92 o 
   7  11   2      734.65      734.09     17.71 o 
   9  11   2      315.22      337.81     15.48 o 
  11  11   2       29.91       50.34     15.16 o 
 -12  12   2       62.48       73.56     12.35 o 
 -10  12   2       32.66       52.03     10.08 o 
  -8  12   2      648.12      569.87     14.96 o 
  -6  12   2     1801.28     1597.72     32.25 o 
  -4  12   2     1138.99     1045.41     20.11 o 
  -2  12   2      996.80      945.13     24.28 o 
   0  12   2       70.42       73.23     10.57 o 
   2  12   2      517.44      529.01     16.09 o 
   4  12   2      418.37      387.85     11.83 o 
   6  12   2       20.48       20.64      7.23 o 
   8  12   2      380.30      382.63     16.78 o 
  10  12   2      216.66      232.30     17.98 o 
 -11  13   2      111.36      129.99     13.83 o 
  -9  13   2      319.39      322.38     14.92 o 
  -7  13   2     1075.05     1007.01     19.97 o 
  -5  13   2     1067.11      968.60     18.51 o 
  -3  13   2     1163.33     1132.37     27.96 o 
  -1  13   2     1137.52     1052.76     26.63 o 
   1  13   2      305.73      324.01     16.47 o 
   3  13   2      103.66      119.25     11.46 o 
   5  13   2      148.81      163.66     11.59 o 
   7  13   2       46.56       68.74     10.56 o 
   9  13   2      206.71      231.11     16.44 o 
 -10  14   2      104.79      125.49     16.15 o 
  -8  14   2      222.49      252.33     14.77 o 
  -6  14   2      193.88      212.83     12.15 o 
  -4  14   2     1031.44      967.72     23.22 o 
  -2  14   2     1078.60     1057.51     27.74 o 
   0  14   2     2507.22     2352.84     44.32 o 
   2  14   2     3667.08     3603.36     59.26 o 
   4  14   2      775.86      747.51     23.45 o 
   6  14   2      467.96      463.02     21.00 o 
   8  14   2      259.63      297.71     18.41 o 
  -9  15   2      166.70      176.32     18.23 o 
  -7  15   2      233.49      256.83     15.76 o 
  -5  15   2      289.09      298.97     15.54 o 
  -3  15   2      466.99      486.27     18.33 o 
  -1  15   2      182.67      197.19     14.91 o 
   1  15   2     2094.24     1961.26     40.68 o 
   3  15   2     1080.34     1011.25     28.12 o 
   5  15   2      427.29      418.97     20.42 o 
   7  15   2      355.83      368.40     21.03 o 
   9  15   2        8.24       38.89     24.97 o 
  -8  16   2      176.35      183.45     21.06 o 
  -6  16   2      206.99      200.97     15.99 o 
  -4  16   2      715.94      661.38     25.34 o 
  -2  16   2      729.39      728.38     25.97 o 
   0  16   2      623.57      625.88     24.05 o 
   2  16   2     1333.56     1358.06     67.74 o 
   4  16   2      378.15      408.01     20.82 o 
   6  16   2      361.24      430.80     26.32 o 
   8  16   2      128.06      166.99     17.38 o 
  -7  17   2       70.78       73.56     12.26 o 
  -5  17   2       31.14       28.58     12.56 o 
  -3  17   2       76.50       68.59     11.54 o 
  -1  17   2      492.94      441.08     22.41 o 
   1  17   2      828.03      831.98     34.58 o 
   3  17   2      642.11      655.82     25.70 o 
   5  17   2      149.00      146.63     17.93 o 
   7  17   2      158.50      138.35     18.08 o 
  -6  18   2      131.92      150.41     17.47 o 
  -4  18   2        4.58       18.58     12.82 o 
  -2  18   2        2.88       26.48     10.36 o 
   0  18   2       74.52       67.39     11.77 o 
   2  18   2      297.18      299.47     19.78 o 
   4  18   2        0.95        9.53     10.82 o 
  -3  19   2      137.18      135.43     15.41 o 
  -1  19   2      314.87      304.28     20.75 o 
   1  19   2      260.04      286.64     19.76 o 
   3  19   2       96.01      128.81     18.09 o 
 -15   1   3       10.23       23.32     10.43 o 
 -13   1   3       30.47       44.46      9.92 o 
 -11   1   3       33.66       26.43      9.04 o 
  -9   1   3      663.15      669.45     15.11 o 
  -7   1   3      144.52      163.21      7.55 o 
  -5   1   3     5178.14     5693.12     57.74 o 
  -3   1   3      127.94      127.86      3.38 o 
  -1   1   3     1304.75     1369.89     18.87 o 
   1   1   3    35612.02    38444.21    319.98 o 
   3   1   3      220.38      201.42      5.38 o 
   5   1   3    12147.28    12828.34    113.02 o 
   7   1   3     3626.36     3325.33     55.25 o 
   9   1   3     1240.45     1158.06     21.62 o 
  11   1   3       31.17       40.14      9.38 o 
  13   1   3        0.15       -3.50      8.13 o 
 -14   2   3       60.96       68.02     11.81 o 
 -12   2   3        3.27        9.83      6.19 o 
 -10   2   3        5.23        9.23      5.16 o 
  -8   2   3        3.21        3.51      3.19 o 
  -6   2   3     3001.65     3087.81     32.08 o 
  -4   2   3        2.56        1.23      1.85 o 
  -2   2   3     3458.37     3741.88     34.23 o 
   0   2   3      203.92      184.14      5.06 o 
   2   2   3     9094.59     9934.84     86.50 o 
   4   2   3     2858.89     2841.31     29.66 o 
   6   2   3      149.06      140.02      6.30 o 
   8   2   3      390.35      376.38     12.40 o 
  10   2   3      204.70      210.49     11.02 o 
  12   2   3        1.37        5.44      7.76 o 
 -15   3   3       40.89       60.08     18.00 o 
 -13   3   3       24.78       23.04      8.61 o 
 -11   3   3       98.80      100.09      8.45 o 
  -9   3   3      255.69      261.57     11.95 o 
  -7   3   3     1644.91     1603.59     19.77 o 
  -5   3   3     2460.37     2496.91     24.49 o 
  -3   3   3      161.51      173.82      4.92 o 
  -1   3   3     8162.46     8706.63     89.34 o 
   1   3   3     1248.55     1208.36     12.80 o 
   3   3   3     2058.21     2158.08     21.30 o 
   5   3   3       70.34       59.16      4.49 o 
   7   3   3      258.97      236.58      8.54 o 
   9   3   3      118.98      115.07      8.36 o 
  11   3   3       74.82       90.88     11.55 o 
  13   3   3        3.14        8.66      8.90 o 
 -14   4   3      105.68      122.50     20.11 o 
 -12   4   3      172.97      152.05     12.21 o 
 -10   4   3        1.71       -3.20      4.61 o 
  -8   4   3      729.80      643.59     16.49 o 
  -6   4   3     4948.84     4894.20     44.47 o 
  -4   4   3       16.59       23.30      2.72 o 
  -2   4   3    11443.27    12486.64    127.10 o 
   2   4   3       12.95       17.53      2.29 o 
   4   4   3     1641.98     1614.87     17.12 o 
   6   4   3      566.65      581.26      9.82 o 
   8   4   3      149.69      142.73      7.18 o 
  10   4   3      132.05      144.69      9.16 o 
  12   4   3        0.31        9.62      8.56 o 
 -13   5   3      135.91      151.83     12.58 o 
 -11   5   3      224.74      228.24     11.82 o 
  -9   5   3      310.34      344.71     16.21 o 
  -7   5   3     1709.70     1614.53     23.49 o 
  -5   5   3     4870.45     5256.96     47.12 o 
  -3   5   3     8685.21    10002.31     87.87 o 
  -1   5   3    41297.96    45901.05    507.16 o 
   1   5   3     2806.89     2702.20     27.03 o 
   3   5   3     1878.17     1795.78     18.41 o 
   5   5   3     1679.22     1684.30     18.74 o 
   7   5   3      983.12      974.54     16.68 o 
   9   5   3       23.98       18.95      5.06 o 
  11   5   3       91.17      104.42     13.07 o 
  13   5   3        0.45       13.72      9.39 o 
 -14   6   3       16.84       35.69     10.68 o 
 -12   6   3      177.10      190.04     13.27 o 
 -10   6   3      499.93      479.19     14.70 o 
  -8   6   3      439.72      423.55     11.40 o 
  -6   6   3     3194.30     3142.56     31.86 o 
  -4   6   3     1217.51     1345.72     20.98 o 
  -2   6   3    22259.48    24978.21    250.64 o 
   0   6   3     7350.06     7609.40     81.13 o 
   2   6   3     3972.08     3919.00     36.03 o 
   4   6   3     2884.51     2931.02     29.65 o 
   6   6   3      517.79      518.60     11.13 o 
   8   6   3      281.12      301.03     10.05 o 
  10   6   3      290.69      273.91     21.80 o 
  12   6   3       63.90       75.46     11.62 o 
 -13   7   3        5.83       21.19      8.04 o 
 -11   7   3     1007.81      946.98     21.00 o 
  -9   7   3     2250.70     2158.13     43.01 o 
  -7   7   3     1142.47     1086.32     27.69 o 
  -5   7   3     2733.91     2580.83     27.22 o 
   1   7   3     1754.76     1546.12     19.75 o 
   3   7   3     2064.89     1945.80     21.64 o 
   5   7   3       14.04       14.18      3.75 o 
   7   7   3      950.48      973.59     17.48 o 
   9   7   3      134.46      141.84      9.77 o 
  11   7   3       80.97       93.08     11.80 o 
 -14   8   3       76.17       81.17     15.33 o 
 -12   8   3       15.28       36.38      9.47 o 
 -10   8   3     1220.22     1119.35     22.28 o 
  -8   8   3     1101.14     1013.69     19.27 o 
  -6   8   3     1453.63     1416.08     18.84 o 
  -4   8   3      214.17      208.33      8.09 o 
   0   8   3     1902.76     1787.53     27.32 o 
   2   8   3     6837.43     6859.86     60.14 o 
   4   8   3     2527.81     2437.10     26.82 o 
   6   8   3      544.05      511.69     12.59 o 
   8   8   3      579.36      557.29     14.11 o 
  10   8   3      170.84      183.62     11.56 o 
  12   8   3       92.92      112.83     13.92 o 
 -13   9   3       10.52        9.25     11.86 o 
 -11   9   3      293.58      297.54     29.13 o 
  -9   9   3      183.69      178.34     10.23 o 
  -7   9   3      607.07      597.21     13.46 o 
  -5   9   3     1575.73     1597.91     23.95 o 
  -3   9   3     1079.05     1105.33     23.37 o 
  -1   9   3     2823.91     3028.79     47.08 o 
   1   9   3     4526.12     4548.80     48.70 o 
   3   9   3     1522.70     1500.26     19.04 o 
   5   9   3      430.45      406.09     10.35 o 
   7   9   3     1346.16     1330.69     21.70 o 
   9   9   3       65.14       70.30      7.37 o 
  11   9   3      143.84      127.61     15.59 o 
 -12  10   3       88.85       85.48     13.77 o 
 -10  10   3      144.78      160.78     11.98 o 
  -8  10   3      392.39      412.95     14.03 o 
  -6  10   3      404.36      421.66     11.99 o 
  -4  10   3      410.84      359.82     10.46 o 
  -2  10   3     3001.70     3020.65     47.21 o 
   0  10   3      313.67      337.68     14.18 o 
   2  10   3     4468.85     4500.50     45.96 o 
   4  10   3      604.60      601.47     12.06 o 
   6  10   3     1618.71     1526.00     37.09 o 
   8  10   3      246.39      278.02     12.85 o 
  10  10   3       97.25      127.01     15.23 o 
 -11  11   3      232.08      218.80     27.01 o 
  -9  11   3      150.91      173.52     10.92 o 
  -7  11   3      269.30      278.30     11.09 o 
  -5  11   3      137.82      187.10      8.91 o 
  -3  11   3     1764.57     1717.73     33.55 o 
  -1  11   3      707.49      717.58     49.19 o 
   1  11   3     7537.42     7591.70    161.62 o 
   3  11   3     1779.59     1690.22     25.62 o 
   5  11   3       19.96       14.57      5.08 o 
   7  11   3      427.53      452.39     15.33 o 
   9  11   3      100.56      114.27     11.92 o 
  11  11   3       33.96       50.74     19.14 o 
 -12  12   3       50.45       64.95     11.96 o 
 -10  12   3      166.48      147.85     11.91 o 
  -8  12   3      647.09      632.36     17.22 o 
  -6  12   3      299.69      304.04     11.44 o 
  -4  12   3      150.06      133.71     10.29 o 
  -2  12   3     1612.64     1557.94     32.48 o 
   0  12   3      201.21      210.31     13.48 o 
   2  12   3      836.30      861.08     20.34 o 
   4  12   3      619.84      651.55     27.33 o 
   6  12   3       77.81       86.87      9.11 o 
   8  12   3      196.19      202.72     12.15 o 
  10  12   3        1.91       27.81     11.53 o 
 -11  13   3       15.41       24.44     12.97 o 
  -9  13   3        2.82       13.64      7.42 o 
  -7  13   3      671.19      650.80     17.82 o 
  -5  13   3      379.54      398.58     16.55 o 
  -3  13   3      273.54      273.16     15.80 o 
  -1  13   3      108.48      115.10     11.25 o 
   1  13   3       38.71       55.89      8.58 o 
   3  13   3      113.13      125.31     10.51 o 
   5  13   3      256.65      270.20     13.87 o 
   7  13   3      466.14      508.97     21.87 o 
   9  13   3       98.02      137.37     22.44 o 
 -10  14   3       79.06       72.99     13.86 o 
  -8  14   3       28.85       31.19      8.18 o 
  -6  14   3      184.58      134.62     11.12 o 
  -4  14   3        0.19       -5.16      5.60 o 
  -2  14   3      292.79      317.96     20.98 o 
   0  14   3      127.48      124.81     13.71 o 
   2  14   3      114.27      106.94     15.51 o 
   4  14   3      296.92      281.65     16.80 o 
   6  14   3      766.83      696.59     23.86 o 
   8  14   3      183.63      233.80     17.15 o 
  -9  15   3       19.14       21.82      8.70 o 
  -7  15   3        4.82        8.58      7.08 o 
  -5  15   3       19.55       28.06      7.44 o 
  -3  15   3       10.50       14.77      7.93 o 
  -1  15   3        1.85        4.33      7.43 o 
   1  15   3        0.09        6.23      7.74 o 
   3  15   3        3.78        9.80      8.18 o 
   5  15   3        6.31       14.62     12.97 o 
   7  15   3       13.94       39.63     15.40 o 
  -8  16   3        2.43        6.19     11.84 o 
  -6  16   3        7.06       18.73      7.71 o 
  -4  16   3      199.75      217.03     14.27 o 
  -2  16   3        3.18        6.46      8.19 o 
   0  16   3      204.85      223.47     16.44 o 
   2  16   3        2.24       -0.17      8.39 o 
   4  16   3      101.27       93.96     12.04 o 
   6  16   3        0.10        0.26     11.14 o 
  -7  17   3        0.23       13.40     10.15 o 
  -5  17   3      134.64      152.78     14.84 o 
  -3  17   3        4.61       11.98      8.68 o 
  -1  17   3       46.54       38.00     10.40 o 
   1  17   3      168.91      170.16     18.28 o 
   3  17   3       94.57      117.77     13.23 o 
   5  17   3       33.92       18.22     11.82 o 
  -6  18   3        3.51       11.18     12.70 o 
  -4  18   3       87.99       72.12     12.62 o 
  -2  18   3       59.68       72.38     12.49 o 
   0  18   3        5.24        9.02      9.03 o 
   2  18   3        1.46       12.93      9.55 o 
   4  18   3       36.03       56.61     13.92 o 
  -3  19   3      298.21      345.66     22.37 o 
  -1  19   3      249.96      245.66     19.30 o 
   1  19   3      106.51      150.21     17.96 o 
   3  19   3       76.11      100.62     13.56 o 
 -14   0   4        2.65        9.11     20.60 o 
 -12   0   4      113.03      103.58     13.29 o 
 -10   0   4       86.63       89.50     10.82 o 
  -8   0   4        4.07        3.85      5.95 o 
  -4   0   4     1120.02     1239.40     23.78 o 
  -2   0   4    14197.76    14737.44    233.96 o 
   0   0   4      188.22      152.61      7.69 o 
   2   0   4    44957.36    49430.73    544.85 o 
   4   0   4     8585.33     9177.57    127.32 o 
   6   0   4     4716.06     4725.20     87.55 o 
   8   0   4     2856.18     2597.48     50.39 o 
  10   0   4      920.54      838.01     30.13 o 
  12   0   4      110.40      112.95     18.06 o 
 -15   1   4       66.34       78.50     12.50 o 
 -13   1   4       28.13       18.46      7.00 o 
 -11   1   4      667.34      681.08     17.94 o 
  -9   1   4      725.61      630.21     16.30 o 
  -7   1   4     2565.64     2374.69     30.46 o 
  -5   1   4     1218.35     1096.45     16.23 o 
  -3   1   4    10792.54    11366.33     91.34 o 
  -1   1   4     2099.95     2291.82     30.09 o 
   1   1   4     6843.81     7452.98     61.41 o 
   3   1   4    17921.48    19445.93    166.11 o 
   5   1   4      232.85      251.21      7.97 o 
   7   1   4      796.72      761.33     16.06 o 
   9   1   4      267.74      278.15     18.33 o 
  11   1   4       35.53       34.34     11.20 o 
  13   1   4       51.51       55.36     11.23 o 
 -14   2   4       65.65       75.26     11.91 o 
 -12   2   4      525.48      486.99     16.40 o 
 -10   2   4      661.97      583.86     15.12 o 
  -8   2   4     1657.54     1604.70     24.24 o 
  -6   2   4    14753.43    15590.72    135.83 o 
  -4   2   4     3887.87     4538.50     39.66 o 
  -2   2   4     1211.66     1189.69     15.75 o 
   0   2   4     2320.88     2309.01     27.23 o 
   2   2   4     2943.08     2920.60     32.89 o 
   4   2   4     1986.35     1761.23     21.00 o 
   6   2   4      106.48      105.43      5.83 o 
   8   2   4      375.98      344.39     14.81 o 
  10   2   4      180.43      207.27     11.60 o 
  12   2   4       14.88       13.06     17.66 o 
 -15   3   4       27.13       42.37     11.21 o 
 -13   3   4      201.34      197.78     13.75 o 
 -11   3   4      363.45      373.28     13.89 o 
  -9   3   4      604.76      518.53     13.75 o 
  -7   3   4     1317.68     1279.72     17.77 o 
  -5   3   4     5029.22     5190.79     45.74 o 
  -3   3   4     9533.02    10019.84     88.55 o 
  -1   3   4      206.12      218.86      5.20 o 
   1   3   4     8382.20     8887.86     77.79 o 
   3   3   4     4009.88     3873.19     45.17 o 
   5   3   4      303.08      305.64      8.50 o 
   7   3   4      209.41      214.15     15.52 o 
   9   3   4      301.27      305.05     15.92 o 
  11   3   4       54.99       58.36      9.98 o 
  13   3   4       29.26       36.48     10.31 o 
 -14   4   4        5.95       18.12      9.51 o 
 -12   4   4      211.28      207.09     11.96 o 
 -10   4   4      344.70      374.67     13.18 o 
  -8   4   4     1126.02     1118.24     17.26 o 
  -6   4   4     2437.93     2339.93     24.46 o 
  -4   4   4     2248.83     2331.37     23.53 o 
  -2   4   4     1436.46     1517.36     20.13 o 
   0   4   4     2845.02     3102.40     33.03 o 
   2   4   4     2677.45     2663.71     24.32 o 
   4   4   4      186.70      194.42      6.85 o 
   6   4   4      272.39      277.09     10.66 o 
   8   4   4        0.80       -1.61      5.11 o 
  10   4   4      272.30      262.32     12.64 o 
  12   4   4       20.65       31.95      9.36 o 
 -13   5   4       23.50       31.52      8.44 o 
 -11   5   4       20.32       20.26      5.96 o 
  -9   5   4       77.57       98.66      7.96 o 
  -7   5   4      926.25      938.51     15.08 o 
  -5   5   4      643.41      631.11     10.86 o 
  -3   5   4     5115.50     5448.89     50.48 o 
  -1   5   4      136.01      175.20      5.69 o 
   1   5   4     6566.80     7062.44     64.52 o 
   3   5   4     1367.28     1329.78     15.18 o 
   5   5   4      194.27      198.59      6.16 o 
   7   5   4      586.09      577.09     13.72 o 
   9   5   4       78.87       84.13      7.29 o 
  11   5   4       87.59      101.79     11.78 o 
  13   5   4        1.19       26.65     10.17 o 
 -14   6   4       55.61       63.66     10.60 o 
 -12   6   4      292.88      280.71     13.72 o 
 -10   6   4     1193.72     1148.75     22.27 o 
  -8   6   4     1236.21     1180.74     24.87 o 
  -6   6   4     1495.78     1420.74     19.95 o 
  -4   6   4      239.58      235.19      6.28 o 
  -2   6   4      400.63      462.00      9.91 o 
   0   6   4       47.57       59.13      4.54 o 
   2   6   4      557.00      628.59      9.84 o 
   4   6   4       27.48       31.40      3.80 o 
   6   6   4     2283.36     2263.44     26.89 o 
   8   6   4        7.49       12.38      4.84 o 
  10   6   4      199.73      200.63     10.78 o 
  12   6   4        0.89       24.88      9.65 o 
 -13   7   4       89.22      116.70     13.06 o 
 -11   7   4        8.21        5.79      6.11 o 
  -9   7   4      910.77      896.64     32.37 o 
  -7   7   4       42.57       57.97      5.02 o 
  -5   7   4      155.79      174.24      6.30 o 
  -3   7   4      782.05      732.71     14.15 o 
  -1   7   4     2674.35     2779.52     40.72 o 
   1   7   4       55.34       84.34      5.65 o 
   3   7   4      315.05      335.17      8.78 o 
   5   7   4      109.24      118.80      7.05 o 
   7   7   4      225.36      239.92      9.98 o 
   9   7   4       12.36       20.41      6.15 o 
  11   7   4       38.56       37.26     11.57 o 
 -14   8   4       17.87       23.78     12.40 o 
 -12   8   4        5.01        0.68      8.04 o 
 -10   8   4        0.20        8.35      6.31 o 
  -8   8   4       56.82       72.61      6.46 o 
  -6   8   4        2.54        6.67      3.54 o 
  -4   8   4      174.73      171.12      7.09 o 
  -2   8   4      896.09      877.62     19.55 o 
   0   8   4       47.20       69.06      4.65 o 
   2   8   4      287.57      339.51      8.20 o 
   4   8   4       73.08       96.90      5.61 o 
   6   8   4        8.77        8.47      4.53 o 
   8   8   4      144.45      166.64      9.44 o 
  10   8   4       52.72       63.62      8.46 o 
  12   8   4        1.20       40.63     16.66 o 
 -13   9   4        8.20       21.47     16.97 o 
 -11   9   4       74.34       75.74      9.53 o 
  -9   9   4       11.49       28.26      7.03 o 
  -7   9   4       58.13       56.44      5.96 o 
  -5   9   4      193.89      186.14      8.19 o 
  -3   9   4        4.92        2.80      3.92 o 
  -1   9   4     1668.69     1688.07     32.76 o 
   1   9   4      336.38      358.99     15.13 o 
   3   9   4      433.01      394.04      9.76 o 
   5   9   4       92.17      102.86      7.02 o 
   7   9   4      220.98      234.43     11.51 o 
   9   9   4        0.13       -4.86      6.76 o 
  11   9   4        0.45       21.48      9.80 o 
 -12  10   4        3.21       22.21     10.90 o 
 -10  10   4       22.82       25.31      9.69 o 
  -8  10   4       37.97       48.04      8.65 o 
  -6  10   4       60.40       58.99      7.12 o 
  -4  10   4        1.03        0.74      4.24 o 
  -2  10   4     1414.99     1315.50     35.48 o 
   0  10   4      112.03       95.34      9.17 o 
   2  10   4      412.80      375.50     13.51 o 
   4  10   4      187.60      221.67      9.34 o 
   6  10   4      140.63      159.93      9.78 o 
   8  10   4      215.18      237.66     12.43 o 
  10  10   4        4.49       21.49     11.69 o 
 -11  11   4        3.37       16.61      7.59 o 
  -9  11   4        6.96        3.51      6.62 o 
  -7  11   4        1.07        3.20      4.65 o 
  -5  11   4      431.31      434.70     13.21 o 
  -3  11   4      472.33      498.25     17.73 o 
  -1  11   4     2263.89     2227.38     39.40 o 
   1  11   4      169.93      181.91     12.31 o 
   3  11   4      107.43      103.10      9.23 o 
   5  11   4      748.20      748.49     17.33 o 
   7  11   4     1280.52     1271.66     24.69 o 
   9  11   4      450.72      418.62     19.95 o 
  11  11   4      116.44      127.96     41.77 o 
 -12  12   4      162.43      220.29     20.78 o 
 -10  12   4      210.54      188.35     25.88 o 
  -8  12   4      329.80      364.85     16.35 o 
  -6  12   4     1336.19     1172.72     22.87 o 
  -4  12   4     1270.65     1139.56     24.17 o 
  -2  12   4     1485.31     1426.19     30.83 o 
   0  12   4      990.06      956.71     24.43 o 
   2  12   4      459.03      496.92     16.33 o 
   4  12   4        1.51        3.52      6.74 o 
   6  12   4      437.91      455.77     17.54 o 
   8  12   4       67.18       67.19      9.47 o 
  10  12   4       58.54       55.98     15.24 o 
 -11  13   4      196.78      237.60     32.92 o 
  -9  13   4      521.97      465.82     21.44 o 
  -7  13   4      762.60      724.10     18.71 o 
  -5  13   4     2388.83     2129.09     36.94 o 
  -3  13   4     1055.59     1002.38     30.54 o 
  -1  13   4     1466.09     1384.79     36.68 o 
   1  13   4      632.87      620.87     20.45 o 
   3  13   4        5.59       11.23      6.30 o 
   5  13   4       81.21       85.01      9.33 o 
   7  13   4        6.07       22.17      9.10 o 
   9  13   4        6.30       15.40     10.75 o 
 -10  14   4       75.12       64.13     11.87 o 
  -8  14   4      211.69      236.49     14.84 o 
  -6  14   4       82.77       87.85      9.86 o 
  -4  14   4      515.96      503.68     26.72 o 
  -2  14   4     1021.54      946.42     26.38 o 
   0  14   4     1137.11     1104.78     28.35 o 
   2  14   4     1947.31     1826.77     34.34 o 
   4  14   4      766.66      769.61     24.88 o 
   6  14   4      546.50      577.42     33.74 o 
   8  14   4      138.91      163.22     15.27 o 
  -9  15   4      157.23      174.13     15.69 o 
  -7  15   4      105.00      129.73     11.59 o 
  -5  15   4       66.91       73.80     13.05 o 
  -3  15   4      804.49      687.83     23.31 o 
  -1  15   4      260.20      282.63     24.49 o 
   1  15   4      780.42      710.45     23.45 o 
   3  15   4      535.35      512.86     22.05 o 
   5  15   4      193.74      223.09     28.72 o 
   7  15   4      446.12      445.77     23.08 o 
  -8  16   4      143.35      114.94     13.74 o 
  -6  16   4      156.77      149.11     12.87 o 
  -4  16   4      300.27      311.78     19.49 o 
  -2  16   4      766.73      742.69     25.66 o 
   0  16   4      551.36      548.17     23.45 o 
   2  16   4      693.74      699.64     28.41 o 
   4  16   4      176.82      190.85     18.87 o 
   6  16   4      426.22      449.70     27.51 o 
  -7  17   4       63.78       77.13     15.34 o 
  -5  17   4      105.26      105.92     10.93 o 
  -3  17   4      176.83      185.75     15.66 o 
  -1  17   4       27.39       20.48      9.21 o 
   1  17   4      443.93      389.66     25.10 o 
   3  17   4      188.50      195.57     25.66 o 
   5  17   4      171.41      170.72     19.14 o 
  -6  18   4       93.95       81.20     13.15 o 
  -4  18   4      174.97      164.70     20.64 o 
  -2  18   4       13.14        8.12      9.46 o 
   0  18   4        9.83       12.92     15.12 o 
   2  18   4      153.59      186.98     21.93 o 
   4  18   4       15.18       30.78     20.03 o 
  -3  19   4      309.81      313.39     24.12 o 
  -1  19   4       89.92       98.14     17.19 o 
   1  19   4      494.95      494.47     25.40 o 
 -15   1   5        0.34        4.98      9.54 o 
 -13   1   5      144.04      149.69     11.25 o 
 -11   1   5      130.80      125.65      9.45 o 
  -9   1   5       10.49       18.83      5.05 o 
  -7   1   5      343.35      437.62     11.33 o 
  -5   1   5        1.12        2.36      2.46 o 
  -3   1   5        3.41        0.72      2.11 o 
  -1   1   5      215.41      206.48      7.99 o 
   1   1   5        3.86        1.54      1.91 o 
   3   1   5     8291.01     8636.18     78.05 o 
   5   1   5      163.91      152.66      8.52 o 
   7   1   5      380.67      330.27     11.90 o 
   9   1   5      982.76      903.82     20.17 o 
  11   1   5      543.46      477.53     19.24 o 
  13   1   5       38.47       71.50     11.69 o 
 -14   2   5       39.56       62.09     10.62 o 
 -12   2   5      226.81      247.44     13.01 o 
 -10   2   5        0.87       -2.04      4.78 o 
  -8   2   5        3.69       -3.31      4.08 o 
  -6   2   5      581.65      577.69     10.31 o 
  -4   2   5     1200.47     1267.46     14.47 o 
  -2   2   5     1422.69     1437.56     21.50 o 
   0   2   5     1225.82     1150.80     16.53 o 
   2   2   5      251.11      278.21      5.79 o 
   4   2   5      451.75      502.06      9.93 o 
   6   2   5      208.48      194.64     12.14 o 
   8   2   5       39.85       47.29      6.95 o 
  10   2   5      111.43      106.23      9.05 o 
  12   2   5       29.72       17.62      9.30 o 
 -15   3   5       42.05       76.50     12.23 o 
 -13   3   5      225.20      219.86     12.85 o 
 -11   3   5       86.80      114.20     10.31 o 
  -9   3   5       15.37        7.93      4.90 o 
  -7   3   5     1226.86     1186.18     20.70 o 
  -5   3   5      483.37      490.56      8.30 o 
  -3   3   5     6673.83     7099.87     83.81 o 
  -1   3   5     1932.60     1832.01     24.11 o 
   1   3   5      136.93      135.91      4.61 o 
   3   3   5     1731.10     1751.03     21.20 o 
   5   3   5      393.06      390.94      9.64 o 
   7   3   5      146.40      155.69      9.14 o 
   9   3   5       47.59       56.90      7.50 o 
  11   3   5        0.41       18.85      7.15 o 
 -14   4   5       43.88       57.69     10.04 o 
 -12   4   5      542.82      509.21     16.81 o 
 -10   4   5      206.12      188.89     10.36 o 
  -8   4   5       76.64       78.24      6.89 o 
  -6   4   5     3308.76     3281.94     32.16 o 
  -4   4   5      865.15      837.62     11.38 o 
  -2   4   5     9400.82     9845.71    102.47 o 
   0   4   5     1453.92     1400.02     18.25 o 
   2   4   5      176.83      174.84      5.55 o 
   4   4   5      106.06      100.35      5.67 o 
   6   4   5      547.71      516.06     14.90 o 
   8   4   5      347.84      362.60     13.37 o 
  10   4   5        9.63       22.02      5.86 o 
  12   4   5       18.58       33.07      9.60 o 
 -13   5   5        6.21       11.10      6.78 o 
 -11   5   5      158.30      169.01     10.69 o 
  -9   5   5       11.16       17.28      5.51 o 
  -7   5   5      787.09      773.66     18.59 o 
  -5   5   5      850.44      823.69     12.01 o 
  -3   5   5     4461.81     4801.21     54.20 o 
  -1   5   5    12410.18    13539.64    139.15 o 
   1   5   5     4750.32     5111.55     52.78 o 
   3   5   5     6525.47     6647.74     55.20 o 
   5   5   5     1560.70     1481.15     22.59 o 
   7   5   5      841.25      782.64     16.07 o 
   9   5   5      184.12      179.09     10.12 o 
  11   5   5        9.44       10.02      7.33 o 
 -14   6   5        0.38       16.11     10.09 o 
 -12   6   5       15.87       29.58      7.14 o 
 -10   6   5      168.69      156.88      9.96 o 
  -8   6   5      755.13      702.88     15.12 o 
  -6   6   5     2078.33     2030.73     23.09 o 
  -4   6   5     1360.15     1432.25     19.93 o 
  -2   6   5     3494.17     3774.85     51.35 o 
   0   6   5     4636.45     4930.96     56.04 o 
   2   6   5     5932.69     6243.42     52.12 o 
   4   6   5     2441.30     2407.47     24.80 o 
   6   6   5     1331.19     1287.34     20.64 o 
   8   6   5      169.83      169.22     10.16 o 
  10   6   5       63.04       87.07      8.10 o 
  12   6   5       23.45       36.30     10.79 o 
 -13   7   5      393.15      344.49     20.22 o 
 -11   7   5      313.77      301.62     19.03 o 
  -9   7   5     3786.88     3500.21     45.02 o 
  -7   7   5     2630.15     2601.55     32.50 o 
  -5   7   5      322.75      342.71      8.23 o 
  -3   7   5     5941.77     5919.89     66.76 o 
   1   7   5        4.90       17.12      4.47 o 
   3   7   5      643.02      598.65     10.69 o 
   5   7   5      183.70      176.26      8.63 o 
   7   7   5       21.38       18.97      5.40 o 
   9   7   5      289.73      312.10     12.86 o 
  11   7   5       48.80       43.84     12.12 o 
 -14   8   5       96.00      123.93     15.89 o 
 -12   8   5      330.30      314.35     18.48 o 
 -10   8   5      516.68      528.00     18.03 o 
  -8   8   5     2286.12     2177.59     31.82 o 
  -6   8   5      193.14      201.99      8.47 o 
  -4   8   5     2768.14     2854.86     37.85 o 
  -2   8   5      702.33      677.25     17.48 o 
   0   8   5      805.36      653.80     13.25 o 
   2   8   5     1239.03     1115.33     18.35 o 
   4   8   5      643.67      614.06     14.74 o 
   6   8   5      669.62      645.06     16.00 o 
   8   8   5       51.99       56.26      9.57 o 
  10   8   5      175.16      187.92     14.32 o 
 -13   9   5       31.86       55.14     14.78 o 
 -11   9   5       62.27       77.10      9.77 o 
  -9   9   5      619.05      592.96     18.34 o 
  -7   9   5      381.70      405.88     11.91 o 
  -5   9   5      245.59      259.43      9.99 o 
  -3   9   5     2779.54     2758.06     80.82 o 
  -1   9   5      462.31      454.04     14.98 o 
   1   9   5     2554.44     2427.92     82.79 o 
   3   9   5     1092.97     1033.49     19.64 o 
   5   9   5     1226.19     1209.74     22.16 o 
   7   9   5       44.57       45.73      6.99 o 
   9   9   5      207.27      196.92     13.69 o 
  11   9   5       37.02       44.38     10.86 o 
 -12  10   5       50.56       52.88      9.31 o 
 -10  10   5      271.87      261.89     14.72 o 
  -8  10   5      524.73      538.62     15.59 o 
  -6  10   5      169.69      175.59      8.66 o 
  -4  10   5      749.30      712.97     20.03 o 
  -2  10   5      160.82      150.45     10.92 o 
   0  10   5     1821.75     1835.36     33.78 o 
   2  10   5     1302.74     1198.70     23.35 o 
   4  10   5      600.41      588.26     14.84 o 
   6  10   5      600.97      575.49     15.83 o 
   8  10   5      104.02      113.77     13.45 o 
  10  10   5      142.61      155.75     13.04 o 
 -11  11   5       14.88       15.14      9.19 o 
  -9  11   5      507.65      540.59     37.69 o 
  -7  11   5      359.89      328.09     13.26 o 
  -5  11   5       15.86       23.06      6.24 o 
  -3  11   5     1357.18     1339.22     28.89 o 
  -1  11   5      357.06      376.58     17.19 o 
   1  11   5     2168.34     2128.65     48.11 o 
   3  11   5     2318.93     2264.69     36.01 o 
   5  11   5     1108.39     1072.22     24.33 o 
   7  11   5       26.04       28.47      8.49 o 
   9  11   5       39.93       41.41      9.05 o 
 -12  12   5       43.31       47.37     13.63 o 
 -10  12   5       22.90       29.61      9.51 o 
  -8  12   5      503.52      537.50     19.81 o 
  -6  12   5      419.49      408.67     16.18 o 
  -4  12   5     1732.63     1625.48     37.69 o 
  -2  12   5      230.43      224.22     14.02 o 
   0  12   5     1055.95      974.24     27.54 o 
   2  12   5      405.08      367.07     14.70 o 
   4  12   5      164.62      185.29     14.67 o 
   6  12   5      161.74      153.72     11.80 o 
   8  12   5      102.45      100.40     12.47 o 
 -11  13   5       35.92       40.34     11.26 o 
  -9  13   5        8.07       37.19      9.93 o 
  -7  13   5       16.30       22.18      6.92 o 
  -5  13   5      367.47      340.96     15.76 o 
  -3  13   5      777.84      739.08     22.64 o 
  -1  13   5       11.04       14.86      6.98 o 
   1  13   5      151.95      144.48     12.34 o 
   3  13   5      846.04      794.49     20.59 o 
   5  13   5      175.09      185.28     14.74 o 
   7  13   5       25.29       37.16     12.44 o 
   9  13   5       92.97       83.99     15.04 o 
 -10  14   5        1.69       15.79     10.11 o 
  -8  14   5        9.00       12.45      9.17 o 
  -6  14   5      128.68      127.51     11.18 o 
  -4  14   5      231.52      229.49     15.59 o 
  -2  14   5       88.46       73.79     11.86 o 
   0  14   5      335.88      359.01     18.33 o 
   2  14   5      307.60      330.30     15.46 o 
   4  14   5      213.96      210.02     17.72 o 
   6  14   5      205.97      199.49     18.88 o 
   8  14   5       31.48       34.76     13.28 o 
  -9  15   5        1.22        6.59     11.06 o 
  -7  15   5        0.99        9.33      8.15 o 
  -5  15   5       34.89       42.46      8.15 o 
  -3  15   5       66.29       62.02     10.44 o 
  -1  15   5       26.36       39.65      9.04 o 
   1  15   5       39.69       43.99      9.09 o 
   3  15   5       70.74       74.18     20.46 o 
   5  15   5       29.96       34.14     11.92 o 
   7  15   5       26.60       38.92     16.47 o 
  -8  16   5        6.10       19.24     10.54 o 
  -6  16   5       20.30       24.34      7.96 o 
  -4  16   5        0.54        3.73      6.52 o 
  -2  16   5       25.23       18.28      9.54 o 
   0  16   5       42.63       60.97     15.93 o 
   2  16   5       95.74      131.16     14.67 o 
   4  16   5       12.15       34.20     12.37 o 
   6  16   5        1.75       32.27     19.69 o 
  -7  17   5       50.43       93.94     13.06 o 
  -5  17   5       75.29       85.07     10.45 o 
  -3  17   5        0.37       16.57      9.35 o 
  -1  17   5        2.78       11.61     13.01 o 
   1  17   5       36.69       54.91     10.57 o 
   3  17   5      116.80      143.47     33.64 o 
   5  17   5        7.57       14.53     12.02 o 
  -6  18   5      139.19      139.31     14.99 o 
  -4  18   5       42.05       41.58     10.09 o 
  -2  18   5       38.12       30.96     10.78 o 
   0  18   5        1.18       27.44     10.05 o 
   2  18   5        1.93       17.79     13.71 o 
  -3  19   5      109.98      114.79     14.66 o 
  -1  19   5      438.74      421.26     24.26 o 
 -14   0   6      177.40      193.77     19.07 o 
 -12   0   6        9.09       20.71      9.38 o 
 -10   0   6      411.44      391.47     19.47 o 
  -8   0   6     3667.88     3598.99     76.92 o 
  -6   0   6       51.84       40.39      6.69 o 
   0   0   6     1507.87     1404.24     31.06 o 
   2   0   6    10366.30    10685.84    125.01 o 
   4   0   6     8078.50     7868.49    138.90 o 
   6   0   6        3.97        2.42     10.28 o 
   8   0   6      825.92      820.04     26.70 o 
  10   0   6      129.33      101.74     13.41 o 
  12   0   6      155.55      140.60     21.14 o 
 -15   1   6       65.96       54.27     12.09 o 
 -13   1   6      172.64      179.64     12.95 o 
 -11   1   6      103.05       98.73      8.70 o 
  -9   1   6     1820.33     1694.98     26.66 o 
  -7   1   6     4974.67     5083.88     62.32 o 
  -5   1   6      420.68      348.10      6.88 o 
  -3   1   6      119.39       84.40      5.27 o 
  -1   1   6     9998.02    10131.51    117.81 o 
   1   1   6      776.01      800.77     10.85 o 
   3   1   6     2805.18     2766.43     30.72 o 
   5   1   6     1824.80     1846.55     49.25 o 
   7   1   6       10.79       14.22      5.07 o 
   9   1   6      236.60      249.75     12.63 o 
  11   1   6        3.33       17.11      6.83 o 
 -14   2   6       63.52       63.03     10.36 o 
 -12   2   6      235.51      278.09     13.78 o 
 -10   2   6      511.33      460.75     14.51 o 
  -8   2   6     2555.49     2342.12     37.28 o 
  -6   2   6     1651.45     1787.51     21.93 o 
  -4   2   6     9353.62    10106.10     96.00 o 
  -2   2   6     5312.16     5686.70     61.94 o 
   0   2   6     5441.63     5567.87     61.19 o 
   2   2   6     1559.58     1421.01     18.32 o 
   4   2   6       13.39       25.93      3.75 o 
   6   2   6      748.54      694.59     30.16 o 
   8   2   6      634.70      602.66     17.14 o 
  10   2   6        4.37       11.82      5.95 o 
  12   2   6        3.38       13.97     11.25 o 
 -13   3   6      109.78       98.97      9.77 o 
 -11   3   6       38.42       48.52      7.85 o 
  -9   3   6     1027.27      989.21     19.58 o 
  -7   3   6     2580.63     2390.95     28.12 o 
  -5   3   6      875.99      918.20     20.22 o 
  -3   3   6     1488.02     1483.69     19.01 o 
  -1   3   6     6270.07     6245.99     76.49 o 
   1   3   6     3716.87     3841.10     37.75 o 
   3   3   6        2.70       -2.05      3.64 o 
   5   3   6     1157.05     1071.09     23.27 o 
   7   3   6      129.05      125.49      8.74 o 
   9   3   6      211.04      212.45     11.96 o 
  11   3   6       49.11       71.68      8.72 o 
 -14   4   6        0.52       27.23      8.54 o 
 -12   4   6        0.59       -0.77      5.90 o 
 -10   4   6       11.65       18.54      5.55 o 
  -8   4   6     2578.61     2486.60     33.70 o 
  -6   4   6     1556.39     1603.22     18.96 o 
  -4   4   6     2471.68     2417.45     30.98 o 
  -2   4   6      240.00      257.27      6.88 o 
   0   4   6     1966.32     2021.18     26.92 o 
   2   4   6     1373.97     1360.41     16.35 o 
   4   4   6      302.03      307.68      9.07 o 
   6   4   6      261.28      257.44     12.41 o 
   8   4   6      228.92      245.74     12.11 o 
  10   4   6       32.45       45.22      8.27 o 
  12   4   6       17.95       32.39     10.22 o 
 -13   5   6       27.15       29.69      7.65 o 
 -11   5   6        5.84       18.63      5.97 o 
  -9   5   6       47.19       45.50      6.50 o 
  -7   5   6       27.96       34.34      5.20 o 
  -5   5   6     1372.36     1368.78     17.00 o 
  -3   5   6       10.47        8.40      3.08 o 
  -1   5   6     3442.59     3719.19     40.49 o 
   1   5   6     1485.11     1470.62     20.36 o 
   3   5   6       19.41       23.26      3.27 o 
   5   5   6     1203.57     1188.80     18.58 o 
   7   5   6      194.33      181.80      9.46 o 
   9   5   6      207.36      207.58     11.07 o 
  11   5   6        7.65       20.70      7.95 o 
 -14   6   6      176.19      205.20     16.91 o 
 -12   6   6      361.66      326.73     16.50 o 
 -10   6   6      440.51      428.42     16.90 o 
  -8   6   6      708.78      631.59     15.18 o 
  -6   6   6      454.81      403.97     14.20 o 
  -4   6   6      560.69      538.83     14.14 o 
  -2   6   6        2.23       13.25      3.31 o 
   0   6   6     8044.37     8664.64     93.56 o 
   2   6   6      296.48      309.27      7.68 o 
   4   6   6      995.62      955.11     15.21 o 
   6   6   6        0.38        2.63      4.43 o 
   8   6   6      252.53      232.21     11.09 o 
  10   6   6        1.09       14.48      6.95 o 
 -13   7   6       85.47      102.65     14.44 o 
 -11   7   6      217.01      231.61     22.05 o 
  -9   7   6      181.05      218.62     12.62 o 
  -7   7   6      339.70      366.63     12.73 o 
  -5   7   6       84.72      100.03      6.49 o 
  -3   7   6      528.83      522.40     12.82 o 
  -1   7   6     1655.61     1774.20     25.32 o 
   1   7   6      296.17      292.11      9.95 o 
   3   7   6     2020.79     2030.13     39.29 o 
   5   7   6       11.04        7.21      4.64 o 
   7   7   6        1.03        3.17      5.43 o 
   9   7   6       38.35       48.14      8.18 o 
  11   7   6        1.14        1.75      9.41 o 
 -14   8   6        3.79       35.36     23.90 o 
 -12   8   6      103.31      104.49     13.49 o 
 -10   8   6      199.58      192.45     15.01 o 
  -8   8   6      345.43      340.31     14.51 o 
  -6   8   6       89.61      102.10      6.69 o 
  -4   8   6       35.06       34.88      5.28 o 
  -2   8   6      837.54      868.74     21.44 o 
   0   8   6       30.12       29.04      4.77 o 
   2   8   6       72.91       89.93      6.46 o 
   4   8   6       14.92       23.31      5.41 o 
   6   8   6        5.58        5.70      5.33 o 
   8   8   6        0.07        5.56      6.88 o 
  10   8   6        0.00        2.25      8.03 o 
 -13   9   6       12.24       24.98      9.03 o 
 -11   9   6      378.77      360.31     17.19 o 
  -9   9   6        5.63        7.99      8.69 o 
  -7   9   6        1.76        7.27      4.90 o 
  -5   9   6       70.87       74.29      7.67 o 
  -3   9   6      298.00      300.05     13.62 o 
  -1   9   6      341.07      348.97     18.08 o 
   1   9   6        3.90       -0.42      5.18 o 
   3   9   6      290.68      294.04     10.41 o 
   5   9   6        2.12        3.56      5.30 o 
   7   9   6      113.16      114.65     10.51 o 
   9   9   6        1.85       12.12      7.84 o 
 -12  10   6       53.69       74.14     11.92 o 
 -10  10   6       54.87       47.37      9.72 o 
  -8  10   6       52.29       56.64     10.39 o 
  -6  10   6      423.64      460.70     15.81 o 
  -4  10   6        4.47        8.88      6.19 o 
  -2  10   6      540.83      525.03     16.95 o 
   0  10   6       15.80       15.31      6.18 o 
   2  10   6      345.92      348.79     13.64 o 
   4  10   6      308.94      304.28     14.04 o 
   6  10   6       45.19       39.57      7.07 o 
   8  10   6       15.79       25.33      8.05 o 
  10  10   6        2.74       26.07      9.08 o 
 -11  11   6      141.38      135.77     17.19 o 
  -9  11   6        5.10       -3.49      9.42 o 
  -7  11   6       44.29       41.16      7.58 o 
  -5  11   6      113.31      115.93     10.34 o 
  -3  11   6      305.53      333.25     15.55 o 
  -1  11   6      205.09      230.04     18.40 o 
   1  11   6      295.15      288.02     14.65 o 
   3  11   6      181.39      196.21     13.61 o 
   5  11   6       46.78       63.48      8.75 o 
   7  11   6      125.62      120.42     15.66 o 
   9  11   6       79.79       91.28     12.13 o 
 -12  12   6      241.22      250.62     19.29 o 
 -10  12   6      188.91      221.47     18.57 o 
  -8  12   6       23.59       30.02      7.86 o 
  -6  12   6     1210.58     1108.45     24.86 o 
  -4  12   6     2284.63     2089.91     40.04 o 
  -2  12   6      818.13      731.09     21.64 o 
   0  12   6      653.43      618.58     19.74 o 
   2  12   6       80.20       87.39      9.32 o 
   4  12   6      136.03      166.10     13.24 o 
   6  12   6      236.27      230.99     14.20 o 
   8  12   6       55.78       56.17     11.44 o 
 -11  13   6      121.45       98.94     13.69 o 
  -9  13   6       71.22       93.58     12.34 o 
  -7  13   6      301.23      266.86     18.12 o 
  -5  13   6     1905.45     1624.52     31.77 o 
  -3  13   6     2692.87     2445.53     45.41 o 
  -1  13   6     1165.75     1045.85     27.06 o 
   1  13   6      814.81      745.88     22.68 o 
   3  13   6       12.93       14.74      8.07 o 
   5  13   6      324.32      318.64     18.58 o 
   7  13   6      108.12      127.37     15.36 o 
 -10  14   6       59.29       72.20     12.65 o 
  -8  14   6       68.84       75.41     11.33 o 
  -6  14   6      171.58      191.20     13.39 o 
  -4  14   6      239.68      239.40     16.16 o 
  -2  14   6      297.82      288.30     17.12 o 
   0  14   6      689.64      674.45     23.84 o 
   2  14   6      553.09      563.26     19.52 o 
   4  14   6      772.08      783.59     25.32 o 
   6  14   6      302.93      329.82     19.83 o 
  -9  15   6      189.90      194.97     39.45 o 
  -7  15   6      336.79      327.63     20.42 o 
  -5  15   6      221.78      288.31     16.16 o 
  -3  15   6       75.84       94.30     11.73 o 
  -1  15   6      317.54      323.42     18.50 o 
   1  15   6      245.30      246.62     14.63 o 
   3  15   6      453.40      504.78     35.99 o 
   5  15   6      391.72      441.86     26.77 o 
   7  15   6       12.48       59.03     16.06 o 
  -8  16   6       42.51       55.65     11.21 o 
  -6  16   6      149.49      135.73     13.46 o 
  -4  16   6      432.85      440.16     22.22 o 
  -2  16   6      149.23      141.06     13.48 o 
   0  16   6      545.87      556.60     23.88 o 
   2  16   6      242.95      286.23     22.42 o 
   4  16   6      347.10      351.51     24.90 o 
  -7  17   6       71.27       58.37     11.75 o 
  -5  17   6       98.47      108.96     11.51 o 
  -3  17   6      201.55      186.58     22.97 o 
  -1  17   6       96.96      103.22     12.82 o 
   1  17   6      153.26      154.97     14.92 o 
   3  17   6       64.13       96.09     19.35 o 
  -4  18   6      310.97      285.18     21.33 o 
  -2  18   6       34.13       52.00     11.28 o 
   0  18   6       33.05       38.01     10.70 o 
   2  18   6       48.04       75.56     24.69 o 
 -15   1   7        0.16       22.44      8.84 o 
 -13   1   7       20.96       39.82      8.03 o 
 -11   1   7      421.40      391.45     14.84 o 
  -9   1   7      172.03      174.00      9.87 o 
  -7   1   7       76.62       84.20      6.74 o 
  -5   1   7      216.86      216.00      5.67 o 
  -3   1   7      321.16      280.77      8.31 o 
  -1   1   7     2412.39     2729.06     38.07 o 
   1   1   7       48.13       64.93      5.26 o 
   3   1   7      539.19      554.26     10.76 o 
   5   1   7      758.09      675.58     15.53 o 
   7   1   7       24.35       37.86      8.07 o 
   9   1   7        5.20        2.81      5.73 o 
  11   1   7       78.10       86.78      9.81 o 
 -14   2   7        8.57       14.29      8.70 o 
 -12   2   7      334.30      318.04     14.60 o 
 -10   2   7      279.00      286.66     12.56 o 
  -8   2   7       74.94       86.12      7.42 o 
  -6   2   7       33.67       37.00      3.44 o 
  -4   2   7     1569.76     1552.18     18.88 o 
  -2   2   7     1536.45     1448.88     24.02 o 
   0   2   7       14.34       12.64      3.54 o 
   2   2   7     1151.07     1130.97     14.49 o 
   4   2   7      471.98      461.05     12.19 o 
   6   2   7        1.91       -1.96      5.53 o 
   8   2   7       62.29       62.48      7.65 o 
  10   2   7        0.57        9.62      6.44 o 
 -15   3   7       18.41       31.57     10.21 o 
 -13   3   7       98.76      103.14      9.90 o 
 -11   3   7      439.80      422.47     17.69 o 
  -9   3   7      208.40      232.02     12.90 o 
  -7   3   7      371.60      346.68     11.19 o 
  -5   3   7      543.71      538.60     10.88 o 
  -3   3   7      874.68      855.89     13.66 o 
  -1   3   7     1827.26     1827.88     25.41 o 
   1   3   7     1780.66     1807.22     23.47 o 
   3   3   7      204.76      208.34      7.60 o 
   5   3   7        6.02        3.02      4.51 o 
   7   3   7      188.82      188.00     10.65 o 
   9   3   7       33.57       38.69      7.25 o 
  11   3   7        6.76        6.69      6.76 o 
 -14   4   7       87.05       85.17     18.02 o 
 -12   4   7       57.53       59.45      8.25 o 
 -10   4   7      688.40      633.26     16.32 o 
  -8   4   7      164.10      181.26      9.51 o 
  -6   4   7      816.06      741.62     14.77 o 
  -4   4   7     3215.58     3186.83     39.35 o 
  -2   4   7     1565.47     1503.53     20.03 o 
   0   4   7     1821.30     1867.91     26.22 o 
   2   4   7     1983.35     1868.28     21.15 o 
   4   4   7      151.45      155.59      7.33 o 
   6   4   7        7.07        8.34      5.13 o 
   8   4   7      315.51      323.80     13.87 o 
  10   4   7       15.24       24.22      7.10 o 
 -13   5   7       39.50       51.96      8.28 o 
 -11   5   7        1.08        6.28      5.78 o 
  -9   5   7      110.82      124.32      8.94 o 
  -7   5   7     1006.06      985.85     16.52 o 
  -5   5   7     2218.08     2171.47     30.00 o 
  -3   5   7     2267.21     2197.60     29.49 o 
  -1   5   7     2787.09     2845.18     33.41 o 
   1   5   7     3982.57     3979.24     44.26 o 
   3   5   7      921.86      855.36     14.61 o 
   5   5   7      895.70      869.82     19.66 o 
   7   5   7     1149.10     1087.71     20.36 o 
   9   5   7      248.57      235.05     11.93 o 
  11   5   7       25.36       42.85      8.78 o 
 -14   6   7      119.39      115.34     12.64 o 
 -12   6   7       26.12       43.68      8.32 o 
 -10   6   7       45.24       48.19      7.95 o 
  -8   6   7        3.80        5.98      5.09 o 
  -6   6   7      120.99      108.71      5.72 o 
  -4   6   7     2648.75     2620.92     34.70 o 
  -2   6   7     2127.14     2078.82     28.87 o 
   0   6   7      749.57      777.81     14.31 o 
   2   6   7     1690.22     1541.97     31.56 o 
   4   6   7     1333.14     1291.69     20.64 o 
   6   6   7      498.95      509.51     15.81 o 
   8   6   7      545.00      548.08     17.63 o 
  10   6   7       42.61       62.12      9.23 o 
 -13   7   7      194.03      210.30     14.96 o 
 -11   7   7      580.74      562.48     20.12 o 
  -9   7   7     2614.51     2475.30     40.09 o 
  -7   7   7     6942.01     6809.35     80.43 o 
  -5   7   7     2666.64     2680.91     39.87 o 
  -3   7   7      528.23      521.21     17.86 o 
  -1   7   7     1025.14      953.14     17.37 o 
   1   7   7      283.94      236.45     17.60 o 
   3   7   7      488.96      445.62     12.12 o 
   5   7   7      166.47      172.62      9.15 o 
   7   7   7        7.25        6.82      6.15 o 
   9   7   7        6.04       15.13      6.84 o 
  11   7   7       24.14       69.55     19.97 o 
 -12   8   7      180.16      175.15     13.40 o 
 -10   8   7      620.08      606.54     19.55 o 
  -8   8   7     2964.01     3011.50     45.16 o 
  -6   8   7     2146.02     2066.94     32.79 o 
  -4   8   7      606.47      627.94     17.67 o 
  -2   8   7      803.01      755.32     33.51 o 
   0   8   7      300.97      290.40     12.83 o 
   2   8   7     1117.91     1013.09     19.91 o 
   4   8   7      912.08      876.54     18.60 o 
   6   8   7        5.81        3.32      5.93 o 
   8   8   7       27.22       34.81      7.66 o 
  10   8   7       24.69       30.72      9.25 o 
 -13   9   7       97.44       94.22     18.87 o 
 -11   9   7      109.48      118.76     13.02 o 
  -9   9   7      324.04      336.85     18.48 o 
  -7   9   7      161.84      124.53      9.95 o 
  -5   9   7     1426.99     1382.34     25.89 o 
  -3   9   7      151.38      151.53     10.77 o 
  -1   9   7     1122.59     1153.16     29.28 o 
   1   9   7      687.45      637.93     18.29 o 
   3   9   7      474.27      534.67     20.02 o 
   5   9   7      675.21      697.01     19.48 o 
   7   9   7      137.59      141.87     11.65 o 
   9   9   7       56.53       77.04     10.70 o 
 -12  10   7        1.89       -2.60     12.39 o 
 -10  10   7      285.62      288.86     18.11 o 
  -8  10   7      263.05      287.33     17.33 o 
  -6  10   7      412.92      431.10     15.79 o 
  -4  10   7      853.13      845.07     22.23 o 
  -2  10   7       42.99       42.20      7.52 o 
   0  10   7      519.77      523.46     17.48 o 
   2  10   7      132.34      137.87     11.01 o 
   4  10   7     1444.73     1453.38     32.44 o 
   6  10   7       71.58       74.10     10.63 o 
   8  10   7      111.90       98.60     13.86 o 
 -11  11   7       28.48       60.87     11.32 o 
  -9  11   7       96.89       89.93     11.58 o 
  -7  11   7       53.50       35.37      9.28 o 
  -5  11   7     1066.51     1027.71     23.11 o 
  -3  11   7       30.22       23.61      7.12 o 
  -1  11   7     1125.47     1128.75     32.16 o 
   1  11   7      383.42      373.98     16.44 o 
   3  11   7      837.13      759.74     27.74 o 
   5  11   7     1116.72     1149.71     49.53 o 
   7  11   7       36.44       43.58      9.69 o 
   9  11   7       64.78       95.89     20.98 o 
 -10  12   7       22.37       25.28     17.64 o 
  -8  12   7        5.88       23.51      8.84 o 
  -6  12   7      180.91      190.57     12.55 o 
  -4  12   7      912.72      849.65     24.12 o 
  -2  12   7      539.73      477.14     19.10 o 
   0  12   7     1429.56     1402.53     31.19 o 
   2  12   7      163.63      159.24     13.24 o 
   4  12   7      535.78      542.91     21.69 o 
   6  12   7        1.88       10.26      7.51 o 
   8  12   7       91.95       95.23     12.82 o 
 -11  13   7       97.58      140.05     19.53 o 
  -9  13   7      113.59      108.60     15.28 o 
  -7  13   7       26.24       32.32     11.97 o 
  -5  13   7      593.18      590.24     19.54 o 
  -3  13   7       46.72       48.96      8.94 o 
  -1  13   7      188.54      185.82     13.89 o 
   1  13   7       75.04       82.96      9.02 o 
   3  13   7       70.79       77.20     10.68 o 
   5  13   7       62.17       73.95     14.81 o 
   7  13   7       13.75       15.54      9.33 o 
 -10  14   7       49.44       62.75     14.14 o 
  -8  14   7        3.71       -7.15      8.61 o 
  -6  14   7        0.68        5.30      6.50 o 
  -4  14   7      169.57      185.91     23.75 o 
  -2  14   7       45.14       38.77      8.71 o 
   0  14   7        0.09       -4.22      7.39 o 
   2  14   7       19.68       33.43     10.97 o 
   4  14   7       58.62       89.75     15.95 o 
   6  14   7       38.89       75.44     14.15 o 
  -9  15   7        0.17       17.81     11.86 o 
  -7  15   7       35.48       65.08     11.25 o 
  -5  15   7       59.21       61.91      9.19 o 
  -3  15   7       22.56       22.22      8.14 o 
  -1  15   7       25.47       22.10      8.20 o 
   1  15   7        0.04        8.79      6.97 o 
   3  15   7        0.03       -0.22      8.23 o 
   5  15   7        0.04       22.91     13.41 o 
  -8  16   7       21.68       47.35     12.33 o 
  -6  16   7       19.54       13.24      9.23 o 
  -4  16   7        6.01        8.07      9.90 o 
  -2  16   7       37.01       64.23     11.22 o 
   0  16   7        9.98       13.94     10.14 o 
   2  16   7       61.58       75.65     13.98 o 
   4  16   7        0.03       20.50     12.82 o 
  -5  17   7        1.55        3.65      8.37 o 
  -3  17   7       66.94       61.52     11.69 o 
  -1  17   7        4.17       33.01      9.90 o 
   1  17   7        1.06       13.41     27.94 o 
   3  17   7        7.29        1.96     11.62 o 
  -4  18   7       64.42       92.57     11.48 o 
  -2  18   7       77.62      105.25     13.60 o 
   0  18   7       26.31       36.68     12.74 o 
 -14   0   8       48.74       45.67     19.23 o 
 -12   0   8       35.60       62.49     11.94 o 
 -10   0   8      317.80      419.59     20.83 o 
  -8   0   8     1438.37     1355.40     45.47 o 
  -6   0   8     3487.07     3568.30     43.30 o 
  -4   0   8       51.26       27.10      5.34 o 
   0   0   8      515.33      612.54     16.96 o 
   2   0   8      255.68      298.81     10.52 o 
   4   0   8     4523.64     4270.19     86.61 o 
   6   0   8     1420.40     1190.26     31.90 o 
   8   0   8        7.90        5.28      8.40 o 
  10   0   8        4.77       15.45      9.94 o 
 -15   1   8       15.96       21.71      9.16 o 
 -13   1   8      116.62      134.70     12.31 o 
 -11   1   8      253.05      260.14     13.38 o 
  -9   1   8     1380.93     1289.12     23.18 o 
  -7   1   8     1769.53     1797.50     26.78 o 
  -5   1   8     2089.00     1986.67     23.19 o 
  -3   1   8     2905.31     2568.00     33.35 o 
  -1   1   8     1101.24     1038.23     19.78 o 
   1   1   8      404.28      364.19      9.40 o 
   3   1   8     1642.70     1579.94     24.12 o 
   5   1   8      759.76      710.81     21.13 o 
   7   1   8      538.15      542.11     15.82 o 
   9   1   8        0.40       18.33      6.68 o 
  11   1   8        7.04       25.58      8.04 o 
 -14   2   8       86.36      107.97     12.49 o 
 -12   2   8      108.51      120.51     10.25 o 
 -10   2   8      972.48      850.98     19.25 o 
  -8   2   8      802.50      770.22     16.75 o 
  -6   2   8     1041.19      967.93     15.86 o 
  -4   2   8      821.37      766.63     13.29 o 
  -2   2   8     9074.77     9475.72    113.71 o 
   0   2   8      959.99     1035.08     17.89 o 
   2   2   8     1597.89     1525.89     18.53 o 
   4   2   8      920.64      873.54     17.96 o 
   6   2   8       51.58       58.04      7.02 o 
   8   2   8       99.43      103.49      9.33 o 
  10   2   8       40.28       51.96      8.66 o 
 -13   3   8        6.08        9.04      7.09 o 
 -11   3   8      256.46      229.65     13.76 o 
  -9   3   8      148.99      134.42      9.56 o 
  -7   3   8      331.15      338.02     15.26 o 
  -5   3   8      920.19      809.93     15.70 o 
  -3   3   8     3260.03     3165.42     36.08 o 
  -1   3   8     1620.34     1663.02     24.72 o 
   1   3   8      203.92      186.43      7.54 o 
   3   3   8     1438.58     1385.16     19.99 o 
   5   3   8        0.96        0.41      4.34 o 
   7   3   8      376.84      377.39     14.56 o 
   9   3   8        0.31        4.86      6.28 o 
  11   3   8       28.37       35.71      8.59 o 
 -14   4   8       15.10       21.11      8.39 o 
 -12   4   8       53.47       48.17     10.72 o 
 -10   4   8      181.15      167.91     10.57 o 
  -8   4   8      167.25      193.87      9.92 o 
  -6   4   8      537.65      528.13     11.67 o 
  -4   4   8      404.59      374.01     10.31 o 
  -2   4   8     4893.27     4817.19     52.67 o 
   0   4   8      341.07      305.54      9.94 o 
   2   4   8       12.34       13.08      3.32 o 
   4   4   8      555.92      519.85     16.31 o 
   6   4   8      128.83      128.73      9.13 o 
   8   4   8       79.20       96.39      8.73 o 
  10   4   8       31.19       40.59     10.73 o 
 -13   5   8       28.09       22.89      8.30 o 
 -11   5   8      264.30      268.20     13.36 o 
  -9   5   8      126.48      148.04      9.65 o 
  -7   5   8     1450.31     1360.47     22.62 o 
  -5   5   8       27.45       25.33      4.49 o 
  -3   5   8      427.20      429.12     11.71 o 
  -1   5   8      928.11      949.67     13.98 o 
   1   5   8      156.54      154.10      7.07 o 
   3   5   8      136.00      153.08      7.89 o 
   5   5   8        8.36        8.72      6.35 o 
   7   5   8      265.79      228.83     15.64 o 
   9   5   8       80.89       70.82      8.75 o 
 -14   6   8       68.83       82.69     15.67 o 
 -12   6   8        4.86       16.00      7.57 o 
 -10   6   8     1366.12     1314.49     28.01 o 
  -8   6   8       19.97       20.20      6.30 o 
  -6   6   8       12.58       17.52      4.74 o 
  -4   6   8      691.45      652.32     18.29 o 
  -2   6   8      244.25      258.63      9.44 o 
   0   6   8      807.99      805.96     15.24 o 
   2   6   8      117.56      129.97      8.22 o 
   4   6   8      118.07      127.84      8.03 o 
   6   6   8       36.09       29.76      6.66 o 
   8   6   8        2.62       16.67      6.91 o 
  10   6   8        0.32       17.40      7.98 o 
 -13   7   8        3.02       11.32      8.15 o 
 -11   7   8       35.09       35.40      9.16 o 
  -9   7   8      620.89      606.28     18.56 o 
  -7   7   8       49.56       62.54      7.55 o 
  -5   7   8      786.17      792.04     21.45 o 
  -3   7   8       70.75       55.61      7.37 o 
  -1   7   8       40.11       43.79      5.47 o 
   1   7   8        1.46       -2.76      4.03 o 
   3   7   8       23.02       19.87      5.66 o 
   5   7   8       16.90       18.33      6.03 o 
   7   7   8        3.54        0.04      6.31 o 
   9   7   8        1.78       13.39      7.38 o 
 -12   8   8        0.02       -3.28      8.45 o 
 -10   8   8        0.10       10.31     11.10 o 
  -8   8   8      398.18      397.86     18.64 o 
  -6   8   8        0.07        2.60      5.26 o 
  -4   8   8      162.33      169.04     11.03 o 
  -2   8   8        4.96       -3.45      5.38 o 
   0   8   8       20.62       26.13      6.30 o 
   2   8   8      701.00      698.72     20.88 o 
   4   8   8       18.85       30.59      5.88 o 
   6   8   8        0.18       -2.48      5.79 o 
   8   8   8        0.32       -5.12      6.77 o 
  10   8   8        1.33        9.81     12.74 o 
 -13   9   8       46.28       59.37     12.46 o 
 -11   9   8        0.09        8.76      8.39 o 
  -9   9   8      191.15      172.44     14.54 o 
  -7   9   8      296.18      339.21     16.78 o 
  -5   9   8       54.45       47.10      8.03 o 
  -3   9   8       90.89      103.47     10.54 o 
  -1   9   8       34.41       50.32      7.69 o 
   1   9   8      718.70      757.79     23.98 o 
   3   9   8       47.36       49.64      9.87 o 
   5   9   8       37.91       29.91      9.73 o 
   7   9   8        2.11       12.21      7.80 o 
   9   9   8       15.27       23.94     11.21 o 
 -12  10   8       72.92      108.69     14.02 o 
 -10  10   8       26.72       37.65     11.89 o 
  -8  10   8      275.75      279.16     19.95 o 
  -6  10   8       70.37       61.58      7.95 o 
  -4  10   8      147.72      144.03     11.24 o 
  -2  10   8       26.75       35.03      7.16 o 
   0  10   8      143.64      168.25     11.97 o 
   2  10   8      272.28      262.13     15.11 o 
   4  10   8       58.30       50.85      9.13 o 
   6  10   8       41.08       59.93      9.93 o 
   8  10   8       26.67       26.86     12.87 o 
 -11  11   8      131.96      155.42     15.74 o 
  -9  11   8       34.11       38.40     10.78 o 
  -7  11   8      140.18      123.67     12.33 o 
  -5  11   8      150.00      157.00     12.22 o 
  -3  11   8      201.84      202.62     13.46 o 
  -1  11   8       56.96       67.56      9.20 o 
   1  11   8      181.39      206.44     12.05 o 
   3  11   8       13.18        9.03     10.60 o 
   5  11   8        0.40       -0.06     10.69 o 
   7  11   8       23.51       43.30     10.38 o 
 -10  12   8      215.32      245.22     25.00 o 
  -8  12   8       86.41      104.41     13.47 o 
  -6  12   8      109.65      109.35     10.92 o 
  -4  12   8      913.44      820.06     35.95 o 
  -2  12   8     1232.51     1119.11     36.71 o 
   0  12   8      447.44      449.03     19.05 o 
   2  12   8      410.66      436.76     20.15 o 
   4  12   8       18.73       14.55      9.73 o 
   6  12   8       11.46       -0.59     10.33 o 
  -9  13   8      103.43       88.03     13.64 o 
  -7  13   8       69.35       72.77     15.28 o 
  -5  13   8      273.98      269.50     16.83 o 
  -3  13   8      798.48      675.90     29.11 o 
  -1  13   8     1245.58     1078.79     28.18 o 
   1  13   8     1193.26     1158.78     30.02 o 
   3  13   8      304.28      332.65     19.03 o 
   5  13   8        8.25       21.09      9.93 o 
   7  13   8       74.24       93.87     18.33 o 
 -10  14   8       36.00       59.86     14.19 o 
  -8  14   8       88.19       56.42     13.47 o 
  -6  14   8      235.02      228.44     16.89 o 
  -4  14   8       64.51       96.25     11.47 o 
  -2  14   8       86.20       90.79     11.22 o 
   0  14   8      332.92      326.24     18.03 o 
   2  14   8      164.62      180.97     19.65 o 
   4  14   8      366.04      362.08     21.04 o 
   6  14   8      102.06      114.38     16.97 o 
  -9  15   8       89.55       98.95     23.22 o 
  -7  15   8      187.01      151.93     15.25 o 
  -5  15   8      663.92      622.11     25.28 o 
  -3  15   8       43.37       73.32     10.66 o 
  -1  15   8      258.07      268.69     17.63 o 
   1  15   8      111.56      151.18     13.67 o 
   3  15   8      103.70      124.90     13.93 o 
   5  15   8      252.71      327.86     32.92 o 
  -6  16   8       91.26       42.99     11.11 o 
  -4  16   8      131.20      111.74     13.64 o 
  -2  16   8      131.50      163.19     14.64 o 
   0  16   8      329.63      340.43     20.21 o 
   2  16   8       87.00      106.24     18.89 o 
   4  16   8      242.84      280.56     49.37 o 
  -5  17   8      303.30      326.78     21.82 o 
  -3  17   8       35.58       45.60     15.62 o 
  -1  17   8      169.81      187.50     16.34 o 
   1  17   8       66.41       73.79     14.48 o 
 -13   1   9       43.56       60.31     12.26 o 
 -11   1   9       55.65       49.09      7.60 o 
  -9   1   9      280.99      239.56     11.56 o 
  -7   1   9      170.42      168.63     11.18 o 
  -5   1   9       99.86      115.96      8.82 o 
  -3   1   9     2049.24     2151.88     34.01 o 
  -1   1   9      280.19      279.88     10.98 o 
   1   1   9      275.22      312.67      9.33 o 
   3   1   9      224.85      254.06     10.64 o 
   5   1   9     1067.35      947.48     19.89 o 
   7   1   9        8.91       -0.85      5.85 o 
   9   1   9        7.04       11.58      6.71 o 
 -14   2   9        2.67       17.16      9.31 o 
 -12   2   9        8.75       25.47      7.20 o 
 -10   2   9      400.80      374.27     14.38 o 
  -8   2   9      217.13      214.39     10.59 o 
  -6   2   9      373.80      354.90     10.32 o 
  -4   2   9      330.01      331.39     11.61 o 
  -2   2   9     1665.86     1681.86     28.75 o 
   0   2   9      285.29      273.76      9.74 o 
   2   2   9      351.90      342.81     11.74 o 
   4   2   9       15.01       16.90      5.30 o 
   6   2   9       24.93       25.47      6.43 o 
   8   2   9       22.13       26.00      6.66 o 
  10   2   9        2.41       12.69      7.61 o 
 -13   3   9       31.98       43.94      8.29 o 
 -11   3   9      178.16      172.56     12.68 o 
  -9   3   9      142.21      149.43     10.55 o 
  -7   3   9      492.79      496.89     21.99 o 
  -5   3   9      645.71      568.72     12.33 o 
  -3   3   9     1185.56     1208.07     20.38 o 
  -1   3   9       77.88       68.60      6.30 o 
   1   3   9      690.43      652.20     13.48 o 
   3   3   9      492.28      471.37     13.11 o 
   5   3   9       43.69       51.18      6.83 o 
   7   3   9       93.65       98.16      9.07 o 
   9   3   9        2.78        3.63      7.92 o 
 -14   4   9      128.20      167.22     14.17 o 
 -12   4   9      175.07      178.55     11.96 o 
 -10   4   9      145.00      146.25     10.03 o 
  -8   4   9      207.33      223.62     10.72 o 
  -6   4   9      137.55      132.09      8.23 o 
  -4   4   9     1237.17     1232.24     19.09 o 
  -2   4   9     1808.08     1733.55     21.85 o 
   0   4   9      860.90      817.58     16.79 o 
   2   4   9     1080.45     1023.42     30.46 o 
   4   4   9       74.84       79.00      7.33 o 
   6   4   9      234.38      244.67     14.95 o 
   8   4   9       19.75       15.94      7.82 o 
  10   4   9       19.67       28.77     10.78 o 
 -13   5   9      253.53      273.92     16.76 o 
 -11   5   9      209.72      185.36     13.19 o 
  -9   5   9      161.20      176.29     10.51 o 
  -7   5   9      420.21      408.63     22.44 o 
  -5   5   9     1941.75     1969.71     27.12 o 
  -3   5   9      657.50      690.22     15.92 o 
  -1   5   9      399.79      370.24     10.75 o 
   1   5   9     2667.28     2619.13     31.35 o 
   3   5   9      907.99      842.98     22.34 o 
   5   5   9       20.25       16.82      6.54 o 
   7   5   9      278.38      275.51     19.01 o 
   9   5   9      157.69      146.54     12.02 o 
 -14   6   9       51.29       77.09     11.32 o 
 -12   6   9      182.89      186.15     13.94 o 
 -10   6   9      220.04      238.57     14.29 o 
  -8   6   9      233.84      230.46     13.79 o 
  -6   6   9       92.04       87.92      7.97 o 
  -4   6   9      215.68      264.51     12.35 o 
  -2   6   9      551.40      528.23     13.50 o 
   0   6   9      819.78      753.22     16.66 o 
   2   6   9      736.94      730.47     21.55 o 
   4   6   9      144.71      152.34      9.91 o 
   6   6   9      280.65      285.20     13.87 o 
   8   6   9       86.46      105.63     10.88 o 
 -13   7   9        0.49       18.03     10.33 o 
 -11   7   9      222.76      207.50     16.35 o 
  -9   7   9      199.92      197.53     14.95 o 
  -7   7   9     6035.38     5837.62     97.04 o 
  -5   7   9     6337.79     5957.13     80.32 o 
  -3   7   9     2390.18     2212.50     56.06 o 
  -1   7   9     1132.51     1121.41     24.44 o 
   1   7   9       55.07       54.30      6.37 o 
   3   7   9      365.79      345.14     12.93 o 
   5   7   9      173.95      169.79     11.46 o 
   7   7   9      117.05      122.72     10.37 o 
   9   7   9       10.61        8.01      8.05 o 
 -12   8   9       30.15       52.11     11.34 o 
 -10   8   9      126.39      144.55     13.88 o 
  -8   8   9      370.41      355.88     21.25 o 
  -6   8   9     6182.50     6004.36     74.34 o 
  -4   8   9      818.30      769.64     20.67 o 
  -2   8   9     1605.10     1548.85     32.76 o 
   0   8   9      308.71      297.51     13.93 o 
   2   8   9       44.13       47.12     10.27 o 
   4   8   9      397.51      383.02     16.21 o 
   6   8   9      277.54      297.64     14.61 o 
   8   8   9        3.59        9.75      9.25 o 
 -11   9   9      176.20      165.35     15.44 o 
  -9   9   9      268.09      244.11     19.32 o 
  -7   9   9      795.50      796.47     45.26 o 
  -5   9   9      197.04      216.32     15.05 o 
  -3   9   9      273.04      276.37     14.08 o 
  -1   9   9      603.52      596.52     20.51 o 
   1   9   9      170.46      175.38     15.68 o 
   3   9   9      482.01      500.82     19.69 o 
   5   9   9       56.72       62.53     10.60 o 
   7   9   9      131.88      138.28     14.04 o 
 -12  10   9       22.63       25.44     11.15 o 
 -10  10   9       72.15       63.75     12.20 o 
  -8  10   9      306.46      289.22     20.70 o 
  -6  10   9      804.11      804.67     23.64 o 
  -4  10   9       11.00       14.11      5.91 o 
  -2  10   9      444.58      450.14     17.93 o 
   0  10   9      263.21      266.06     14.59 o 
   2  10   9       76.69      105.98     10.98 o 
   4  10   9      121.43      154.36     13.35 o 
   6  10   9      199.66      212.50     16.88 o 
   8  10   9       26.26       36.64     11.35 o 
 -11  11   9       13.49       41.31     12.55 o 
  -9  11   9        4.25       14.00      9.15 o 
  -7  11   9       78.82      100.72     14.74 o 
  -5  11   9       58.18       59.59      8.83 o 
  -3  11   9        7.42       14.94      6.56 o 
  -1  11   9      197.15      241.66     14.64 o 
   1  11   9      145.52      165.91     13.27 o 
   3  11   9      370.10      360.32     18.72 o 
   5  11   9      321.81      331.93     46.46 o 
   7  11   9      138.64      148.62     15.40 o 
 -10  12   9      127.27      138.08     19.08 o 
  -8  12   9        0.44        4.11      8.82 o 
  -6  12   9      153.00      157.65     13.69 o 
  -4  12   9        4.36        9.67      6.57 o 
  -2  12   9      282.30      266.87     16.22 o 
   0  12   9      422.21      404.62     18.77 o 
   2  12   9      396.80      399.67     19.76 o 
   4  12   9      295.34      306.91     23.36 o 
   6  12   9       89.64      115.14     17.11 o 
  -9  13   9      133.00      130.94     16.65 o 
  -7  13   9       34.48       43.33     12.93 o 
  -5  13   9       36.75       58.61      9.58 o 
  -3  13   9      214.30      213.92     15.08 o 
  -1  13   9      188.78      216.23     15.04 o 
   1  13   9        0.65        4.93      7.94 o 
   3  13   9       49.70       73.89     11.64 o 
   5  13   9      145.94      153.78     23.61 o 
  -8  14   9        0.66       15.01     12.24 o 
  -6  14   9       41.14       47.50     10.75 o 
  -4  14   9        6.17        8.92      7.67 o 
  -2  14   9      339.11      323.05     18.41 o 
   0  14   9        1.07       12.09      9.17 o 
   2  14   9        1.59       17.15      8.82 o 
   4  14   9       98.90       98.59     13.52 o 
  -7  15   9        0.09        5.92      9.30 o 
  -5  15   9        0.05       12.22      7.36 o 
  -3  15   9        0.08       28.53      8.76 o 
  -1  15   9       13.32       31.85      9.76 o 
   1  15   9        0.02       24.65      9.66 o 
   3  15   9       14.77       27.24     12.66 o 
  -6  16   9        4.51       19.38      9.78 o 
  -4  16   9        3.71       22.91      9.05 o 
  -2  16   9       10.37       17.73      9.09 o 
   0  16   9       12.44       43.12     10.21 o 
   2  16   9        4.62       15.40     10.00 o 
  -3  17   9        0.75        8.54     14.89 o 
  -1  17   9        4.58       39.65     12.18 o 
 -14   0  10        2.08       13.57     12.67 o 
 -12   0  10      138.83      141.21     20.83 o 
 -10   0  10      132.42       96.48     16.64 o 
  -8   0  10      131.39      134.75     15.87 o 
  -6   0  10     2182.07     1966.37     49.76 o 
  -4   0  10     3413.86     3373.20     56.62 o 
  -2   0  10        3.12        2.84      6.83 o 
   0   0  10      243.12      223.18     23.98 o 
   2   0  10      909.28      828.81     30.84 o 
   4   0  10      111.21      124.45     12.79 o 
   6   0  10      869.44      765.87     27.11 o 
   8   0  10        9.12       17.05     11.71 o 
 -13   1  10       60.79       65.68      9.67 o 
 -11   1  10      224.24      220.09     12.85 o 
  -9   1  10        5.24        5.39      5.42 o 
  -7   1  10     2321.31     2116.30     38.03 o 
  -5   1  10     1949.16     1814.29     25.50 o 
  -3   1  10     2267.02     2188.41     41.05 o 
  -1   1  10       34.24       31.90      5.38 o 
   1   1  10     1347.59     1223.82     19.88 o 
   3   1  10      324.19      320.93     12.05 o 
   5   1  10      515.87      490.29     15.62 o 
   7   1  10      145.85      135.01     10.47 o 
   9   1  10       14.38       36.07      8.12 o 
 -14   2  10       53.22       78.27     10.32 o 
 -12   2  10      332.41      345.95     16.10 o 
 -10   2  10      301.18      281.68     13.32 o 
  -8   2  10      575.25      513.20     17.37 o 
  -6   2  10     1328.47     1253.11     20.38 o 
  -4   2  10     1475.04     1404.18     26.36 o 
  -2   2  10      459.79      459.23     14.34 o 
   0   2  10      301.77      286.87      9.99 o 
   2   2  10     1452.78     1412.41     29.74 o 
   4   2  10      158.25      153.62      9.58 o 
   6   2  10      312.97      298.97     13.75 o 
   8   2  10       32.85       30.98      7.70 o 
 -13   3  10       44.13       68.47      9.24 o 
 -11   3  10      387.85      388.59     15.73 o 
  -9   3  10       34.62       29.79      6.16 o 
  -7   3  10      429.55      425.32     30.82 o 
  -5   3  10      395.35      372.13     10.02 o 
  -3   3  10      739.76      699.03     15.35 o 
  -1   3  10      366.46      377.26     11.86 o 
   1   3  10      449.43      441.40     13.71 o 
   3   3  10      334.65      336.76     13.53 o 
   5   3  10       78.27       85.96      9.42 o 
   7   3  10        1.59        1.65      6.86 o 
   9   3  10       21.27       33.34      9.20 o 
 -14   4  10       24.25       34.37     10.30 o 
 -12   4  10       69.00       45.44      9.77 o 
 -10   4  10      248.36      245.65     12.58 o 
  -8   4  10       74.97       71.63      8.87 o 
  -6   4  10      438.70      422.24     13.38 o 
  -4   4  10       93.82      100.05      6.65 o 
  -2   4  10       13.06       13.56      4.45 o 
   0   4  10      119.18      109.93      7.64 o 
   2   4  10      785.42      807.57     18.75 o 
   4   4  10        9.23       12.06      6.26 o 
   6   4  10       21.42       20.12      7.68 o 
   8   4  10        4.74       13.54      8.33 o 
 -13   5  10       29.42       42.06     10.03 o 
 -11   5  10      109.96      114.41     11.14 o 
  -9   5  10       54.19       70.01     10.88 o 
  -7   5  10      219.60      224.61     20.53 o 
  -5   5  10       84.70       91.83      8.73 o 
  -3   5  10        1.23        3.24      5.54 o 
  -1   5  10       94.73       94.89      6.99 o 
   1   5  10      107.86      111.35      8.07 o 
   3   5  10      321.85      302.27     18.14 o 
   5   5  10        5.52       16.00      7.67 o 
   7   5  10        2.46       27.28     15.79 o 
   9   5  10       37.71       51.17      9.33 o 
 -12   6  10      105.96      144.52     14.74 o 
 -10   6  10        6.76       14.74      8.05 o 
  -8   6  10       54.34       55.33     10.24 o 
  -6   6  10       20.93       24.27      6.92 o 
  -4   6  10      605.83      559.88     17.16 o 
  -2   6  10     2053.06     2016.46     32.03 o 
   0   6  10      135.79      130.42      8.03 o 
   2   6  10      955.25      893.65     18.90 o 
   4   6  10        6.55       11.18      6.63 o 
   6   6  10        0.49        1.85      6.31 o 
   8   6  10        9.01       23.39      7.87 o 
 -13   7  10       18.38       38.39     11.02 o 
 -11   7  10       20.57       20.62      9.84 o 
  -9   7  10       45.81       36.31     11.91 o 
  -7   7  10       25.10       19.74      8.16 o 
  -5   7  10        4.77       14.26      6.48 o 
  -3   7  10     1003.00      993.11     23.50 o 
  -1   7  10      369.65      381.43     15.44 o 
   1   7  10       45.83       45.34      7.06 o 
   3   7  10       62.67       70.23      8.54 o 
   5   7  10        4.75        4.13      6.15 o 
   7   7  10        5.19        4.95      7.12 o 
 -12   8  10        5.49       14.70     11.41 o 
 -10   8  10        1.30        5.50      9.03 o 
  -8   8  10       25.94       31.48     10.23 o 
  -6   8  10       84.13       88.93     16.00 o 
  -4   8  10      136.23      120.47     11.69 o 
  -2   8  10      352.60      347.46     15.27 o 
   0   8  10      233.31      229.65     13.17 o 
   2   8  10        5.68       12.82      6.42 o 
   4   8  10       16.00        7.21      8.10 o 
   6   8  10       24.74       29.42      9.67 o 
   8   8  10        1.50       19.99      9.17 o 
 -11   9  10        6.49       15.05     13.17 o 
  -9   9  10       86.86      107.31     14.21 o 
  -7   9  10        7.65        3.00      8.13 o 
  -5   9  10        5.22       -0.76      8.22 o 
  -3   9  10      576.21      556.64     18.86 o 
  -1   9  10       67.25       78.23      9.68 o 
   1   9  10       92.72      105.33     11.16 o 
   3   9  10        9.62       10.38      7.18 o 
   5   9  10       32.31       36.42     11.61 o 
   7   9  10       64.92       39.91     10.90 o 
 -12  10  10        7.70       22.61     12.45 o 
 -10  10  10       36.18       24.75     11.08 o 
  -8  10  10      143.60      139.23     15.35 o 
  -6  10  10       65.61       74.09      9.86 o 
  -4  10  10      242.02      263.64     28.63 o 
  -2  10  10      115.28      114.23     10.78 o 
   0  10  10      144.95      153.16     17.75 o 
   2  10  10       50.41       62.90      9.54 o 
   4  10  10       22.24       30.89     11.15 o 
   6  10  10       59.04       57.47     14.05 o 
 -11  11  10       21.55       33.80     13.26 o 
  -9  11  10      110.88      124.90     15.78 o 
  -7  11  10        6.50        0.16      7.83 o 
  -5  11  10       40.63       57.16      8.82 o 
  -3  11  10      363.38      381.38     24.20 o 
  -1  11  10      247.19      247.64     16.04 o 
   1  11  10       94.46      106.23     13.35 o 
   3  11  10       16.87       39.02      9.22 o 
   5  11  10       10.63       17.56     11.40 o 
 -10  12  10      392.26      375.95     40.03 o 
  -8  12  10      196.12      231.66     20.32 o 
  -6  12  10       15.64       27.41     10.69 o 
  -4  12  10       69.17      105.62     11.22 o 
  -2  12  10      651.68      658.60     22.14 o 
   0  12  10      390.58      404.67     23.14 o 
   2  12  10      136.35      115.09     12.26 o 
   4  12  10       36.92       30.75     17.07 o 
   6  12  10       14.93       21.79     12.58 o 
  -9  13  10      353.17      348.31     32.59 o 
  -7  13  10      146.24      146.16     17.49 o 
  -5  13  10       30.19       39.69      9.06 o 
  -3  13  10      211.94      222.99     15.65 o 
  -1  13  10      373.02      395.04     19.74 o 
   1  13  10      174.68      178.60     14.57 o 
   3  13  10      372.87      373.07     21.08 o 
   5  13  10       48.47       72.71     15.26 o 
  -8  14  10       17.21       21.28     11.04 o 
  -6  14  10      127.21      134.11     21.01 o 
  -4  14  10       65.77       80.00     11.14 o 
  -2  14  10       98.07      131.54     18.23 o 
   0  14  10       88.80       96.56     12.24 o 
   2  14  10       72.09       81.70     13.57 o 
   4  14  10       58.23       61.37     14.24 o 
  -7  15  10       89.60       98.35     15.82 o 
  -5  15  10      120.28      132.28     16.85 o 
  -3  15  10      198.61      240.76     17.30 o 
  -1  15  10      145.66      160.67     17.58 o 
   1  15  10      115.18      128.64     21.96 o 
  -4  16  10       53.39       60.23     11.63 o 
  -2  16  10      129.77      137.19     14.40 o 
   0  16  10       80.67       64.26     11.86 o 
 -13   1  11        8.37       25.63     10.95 o 
 -11   1  11       39.73       43.75      8.02 o 
  -9   1  11       28.30       22.99      8.78 o 
  -7   1  11        5.30       11.47      5.90 o 
  -5   1  11        0.42       -0.88      4.18 o 
  -3   1  11      257.58      258.95     12.32 o 
  -1   1  11      821.03      756.22     22.86 o 
   1   1  11      190.99      186.43     12.53 o 
   3   1  11        0.59        6.88      6.44 o 
   5   1  11       86.91       66.05      8.12 o 
   7   1  11      290.62      234.41     13.55 o 
   9   1  11        6.48        9.11      9.57 o 
 -14   2  11       26.98       37.42      9.19 o 
 -12   2  11        0.84       15.68      7.09 o 
 -10   2  11       24.03       23.40      8.27 o 
  -8   2  11      208.23      223.31     13.87 o 
  -6   2  11        0.33       -3.63      5.77 o 
  -4   2  11      537.27      480.24     13.39 o 
  -2   2  11      531.92      462.44     15.00 o 
   0   2  11      539.17      540.08     15.11 o 
   2   2  11      147.31      143.13     11.88 o 
   4   2  11       39.54       43.46      7.98 o 
   6   2  11       10.63       18.87      7.61 o 
   8   2  11        4.68        6.37      8.72 o 
 -13   3  11       39.63       56.14     10.39 o 
 -11   3  11       73.60       67.39     10.72 o 
  -9   3  11      284.91      282.38     16.31 o 
  -7   3  11       65.45       43.32      7.75 o 
  -5   3  11       25.20       24.84      4.73 o 
  -3   3  11     1055.90     1023.10     22.02 o 
  -1   3  11      324.14      330.08     12.12 o 
   1   3  11      384.81      360.35     13.60 o 
   3   3  11       24.50       24.38      7.43 o 
   5   3  11       96.08      101.20     10.65 o 
   7   3  11       21.82       23.92      8.67 o 
 -12   4  11      232.14      251.44     15.99 o 
 -10   4  11      173.56      172.30     14.05 o 
  -8   4  11      804.25      779.79     22.22 o 
  -6   4  11       68.27       67.47      9.11 o 
  -4   4  11      211.02      207.99     11.08 o 
  -2   4  11      644.98      631.62     14.66 o 
   0   4  11      459.38      435.95     17.37 o 
   2   4  11      835.56      851.16     23.52 o 
   4   4  11       76.45       68.64     10.68 o 
   6   4  11       79.82       63.50      9.68 o 
   8   4  11       17.48       23.88     10.30 o 
 -13   5  11      163.26      220.12     37.35 o 
 -11   5  11      233.31      236.39     17.16 o 
  -9   5  11      327.60      296.94     20.30 o 
  -7   5  11      737.02      648.06     24.31 o 
  -5   5  11      508.79      483.54     16.17 o 
  -3   5  11        1.89        4.01      4.41 o 
  -1   5  11      118.35      139.38      8.50 o 
   1   5  11       86.35      100.73      8.56 o 
   3   5  11      259.21      218.35     16.83 o 
   5   5  11      228.03      243.66     16.31 o 
   7   5  11       17.40       33.69      8.90 o 
 -12   6  11      171.87      199.22     17.08 o 
 -10   6  11       81.36      104.79     13.62 o 
  -8   6  11      629.19      603.08     24.88 o 
  -6   6  11      204.04      209.62     13.26 o 
  -4   6  11      443.48      419.77     21.45 o 
  -2   6  11        4.81        5.98      5.61 o 
   0   6  11       22.82       31.67      7.54 o 
   2   6  11      133.73      137.07     10.71 o 
   4   6  11       54.30       71.25      9.35 o 
   6   6  11      111.58      105.08     14.75 o 
   8   6  11       17.23       38.76      9.13 o 
 -11   7  11       97.07       85.63     15.00 o 
  -9   7  11      110.02      121.63     14.75 o 
  -7   7  11      356.39      369.98     21.72 o 
  -5   7  11     2291.69     2178.53     39.20 o 
  -3   7  11     3102.95     3112.83     60.29 o 
  -1   7  11     1488.45     1374.37     28.45 o 
   1   7  11     1101.51     1070.99     27.05 o 
   3   7  11       20.07       37.54      9.42 o 
   5   7  11      183.74      210.69     16.39 o 
   7   7  11       42.99       52.41     10.74 o 
 -12   8  11       16.27        4.25     11.47 o 
 -10   8  11       92.05      105.31     14.78 o 
  -8   8  11      124.01      126.73     14.74 o 
  -6   8  11      287.37      277.20     17.37 o 
  -4   8  11     1994.14     1952.97     58.08 o 
  -2   8  11      789.57      767.15     21.49 o 
   0   8  11      891.75      850.99     31.96 o 
   2   8  11      255.79      259.50     14.43 o 
   4   8  11       22.66       23.66      8.63 o 
   6   8  11       91.13       97.87     13.08 o 
 -11   9  11       54.79       63.08     13.68 o 
  -9   9  11       56.56       39.91     11.45 o 
  -7   9  11      588.28      569.20     33.59 o 
  -5   9  11      324.56      334.32     16.26 o 
  -3   9  11      414.80      404.05     17.41 o 
  -1   9  11      114.49      148.89     11.68 o 
   1   9  11      120.20      122.40     11.84 o 
   3   9  11       41.75       57.67     11.55 o 
   5   9  11      138.46      142.23     22.95 o 
   7   9  11       18.17       20.14     13.09 o 
 -10  10  11        3.19        1.78     11.26 o 
  -8  10  11      129.34      123.85     15.17 o 
  -6  10  11      238.74      246.10     20.84 o 
  -4  10  11      298.81      290.43     16.00 o 
  -2  10  11      148.73      165.94     12.80 o 
   0  10  11       13.15       15.71      8.87 o 
   2  10  11      161.75      167.88     18.26 o 
   4  10  11       39.92       42.18     11.45 o 
   6  10  11       62.41       56.95     14.48 o 
  -9  11  11        5.34        3.60      9.63 o 
  -7  11  11      117.93       99.91     13.67 o 
  -5  11  11        6.16       18.88      7.42 o 
  -3  11  11       41.64       51.72      8.83 o 
  -1  11  11        6.09        4.53     11.83 o 
   1  11  11       39.26       38.59      8.92 o 
   3  11  11       36.37       47.88     12.29 o 
   5  11  11      150.52      164.06     19.06 o 
 -10  12  11      137.42      149.90     18.56 o 
  -8  12  11      195.45      209.41     20.12 o 
  -6  12  11       50.40       95.02     11.83 o 
  -4  12  11       70.53       84.25     10.39 o 
  -2  12  11       37.98       51.30      9.11 o 
   0  12  11        4.84       28.13     10.71 o 
   2  12  11       92.91       99.12     12.16 o 
   4  12  11       75.51       54.56     13.58 o 
  -9  13  11       59.12       51.31     13.52 o 
  -7  13  11       72.73       91.85     14.19 o 
  -5  13  11        0.76       26.62     10.58 o 
  -3  13  11      115.83      130.93     12.77 o 
  -1  13  11      164.98      220.88     18.85 o 
   1  13  11       31.67       34.11      9.76 o 
   3  13  11        0.86        8.52     11.00 o 
  -6  14  11       20.83       33.28     10.00 o 
  -4  14  11        0.95       12.67      8.68 o 
  -2  14  11      107.50      110.49     15.01 o 
   0  14  11       81.28       85.34     12.34 o 
   2  14  11       13.03       25.83      9.86 o 
  -5  15  11        0.58       13.20     11.54 o 
  -3  15  11       15.15       48.88     10.95 o 
  -1  15  11        0.32       23.83     11.56 o 
 -12   0  12      114.83       85.12     17.86 o 
 -10   0  12       10.32       27.90     12.16 o 
  -8   0  12        2.87       17.74     11.37 o 
  -6   0  12        1.69       16.88      8.65 o 
  -4   0  12      804.47      784.67     23.41 o 
  -2   0  12       95.42       96.57     11.88 o 
   0   0  12      442.27      409.58     24.52 o 
   2   0  12      204.02      224.58     21.12 o 
   4   0  12      141.28      148.06     19.47 o 
   6   0  12      122.11      123.58     15.02 o 
   8   0  12       44.17       33.12     20.50 o 
 -13   1  12       62.58       80.51     10.36 o 
 -11   1  12       50.48       70.57     11.75 o 
  -9   1  12      169.13      177.65     13.64 o 
  -7   1  12      256.71      253.36     14.50 o 
  -5   1  12      720.22      744.62     17.48 o 
  -3   1  12      599.48      575.59     16.90 o 
  -1   1  12      359.88      350.24     11.87 o 
   1   1  12      765.57      742.66     22.14 o 
   3   1  12       18.50       24.76      7.66 o 
   5   1  12      176.13      178.45     13.24 o 
   7   1  12      136.69      119.39     12.88 o 
 -12   2  12       48.70       45.85     12.91 o 
 -10   2  12       85.63       95.22     13.44 o 
  -8   2  12     1377.39     1210.17     33.20 o 
  -6   2  12      483.48      443.23     19.94 o 
  -4   2  12      690.09      613.43     21.99 o 
  -2   2  12      180.97      174.45     10.75 o 
   0   2  12     1070.65      999.86     24.36 o 
   2   2  12       24.84       35.16      8.41 o 
   4   2  12       91.67       86.29     11.42 o 
   6   2  12       33.70       49.70      9.13 o 
   8   2  12       29.14       41.74     10.26 o 
 -13   3  12       68.82       62.71     11.11 o 
 -11   3  12        0.47       15.67      8.40 o 
  -9   3  12      619.28      605.63     22.01 o 
  -7   3  12      439.08      416.57     17.43 o 
  -5   3  12      322.95      345.76     12.13 o 
  -3   3  12      109.98       96.76     10.12 o 
  -1   3  12      197.08      189.00     10.35 o 
   1   3  12      596.63      612.65     21.71 o 
   3   3  12        0.50       -6.52      6.52 o 
   5   3  12       72.92       69.22     11.50 o 
   7   3  12        1.76       -0.11      8.46 o 
 -12   4  12       37.22       51.10     12.83 o 
 -10   4  12       25.79       23.54      9.33 o 
  -8   4  12      592.29      605.10     25.67 o 
  -6   4  12      126.20      127.34     13.43 o 
  -4   4  12      626.06      616.78     16.33 o 
  -2   4  12       24.86       26.76      5.51 o 
   0   4  12       45.65       39.79      6.79 o 
   2   4  12       33.79       38.48      8.25 o 
   4   4  12       18.62       29.94     12.42 o 
   6   4  12        5.80        4.29      7.87 o 
 -13   5  12       84.29       79.95     15.22 o 
 -11   5  12       21.29       25.52     11.16 o 
  -9   5  12      113.34      100.73     13.39 o 
  -7   5  12      166.74      166.33     15.69 o 
  -5   5  12        9.56       -0.37      5.95 o 
  -3   5  12       28.14       38.04      6.47 o 
  -1   5  12       33.42       47.60      7.38 o 
   1   5  12        0.84        1.74      6.48 o 
   3   5  12        8.90        6.86      8.77 o 
   5   5  12        3.48       -5.03     10.54 o 
   7   5  12        2.63       28.44      8.70 o 
 -12   6  12       68.38       98.32     15.63 o 
 -10   6  12       10.12       33.52     10.58 o 
  -8   6  12      134.10      150.08     15.73 o 
  -6   6  12      103.58       97.83     13.53 o 
  -4   6  12      861.21      832.63     24.85 o 
  -2   6  12      400.35      449.21     15.82 o 
   0   6  12     1134.30     1035.83     24.09 o 
   2   6  12      551.39      490.68     21.57 o 
   4   6  12      321.34      312.45     16.69 o 
   6   6  12        0.41       -6.01      8.35 o 
 -11   7  12        0.36       15.20     10.59 o 
  -9   7  12       14.02       21.57     10.32 o 
  -7   7  12       28.79       20.43      9.45 o 
  -5   7  12      353.27      373.26     16.43 o 
  -3   7  12       44.73       75.04     10.33 o 
  -1   7  12      323.10      334.47     16.98 o 
   1   7  12      356.84      345.88     18.11 o 
   3   7  12      194.75      180.96     15.53 o 
   5   7  12        1.94       11.27     13.41 o 
 -10   8  12        6.67        9.56     16.45 o 
  -8   8  12        0.40        1.20     11.14 o 
  -6   8  12        2.56       20.26      8.85 o 
  -4   8  12       34.28       34.72      7.69 o 
  -2   8  12       11.73       16.60      6.54 o 
   0   8  12       92.74       84.59     16.91 o 
   2   8  12      180.24      147.30     14.00 o 
   4   8  12       47.22       44.62     10.88 o 
   6   8  12       16.39       14.38     10.88 o 
 -11   9  12       54.87       61.79     13.55 o 
  -9   9  12        1.30       -3.62      9.05 o 
  -7   9  12       62.15       77.97     12.75 o 
  -5   9  12        3.07       23.18      8.56 o 
  -3   9  12        1.61       14.58      7.18 o 
  -1   9  12       64.40       62.53     10.91 o 
   1   9  12       53.04       75.65     10.34 o 
   3   9  12       89.70       97.19     16.25 o 
   5   9  12       27.24       41.70     11.57 o 
 -10  10  12        2.92       27.19     11.66 o 
  -8  10  12        0.57        4.18      9.62 o 
  -6  10  12       10.55       13.09      9.92 o 
  -4  10  12      121.93      119.78     12.98 o 
  -2  10  12      148.55      144.25     14.86 o 
   0  10  12       22.65       41.10      8.84 o 
   2  10  12       76.58       92.72     13.74 o 
   4  10  12       23.76       28.22     12.90 o 
  -9  11  12       20.73       42.37     13.52 o 
  -7  11  12        4.44       36.95     11.40 o 
  -5  11  12        1.27       24.84      9.65 o 
  -3  11  12       78.68       71.97     10.60 o 
  -1  11  12      115.70      132.84     15.68 o 
   1  11  12       91.10       98.88     12.40 o 
   3  11  12       42.72       38.88     14.51 o 
  -8  12  12      437.25      427.60     27.45 o 
  -6  12  12      103.81      118.66     14.95 o 
  -4  12  12       68.40       85.15     12.14 o 
  -2  12  12      138.69      141.37     15.33 o 
   0  12  12      124.21      138.69     13.77 o 
   2  12  12       65.77       53.87     13.57 o 
  -7  13  12      371.46      452.17     35.02 o 
  -5  13  12      165.79      175.77     18.06 o 
  -3  13  12      166.84      164.02     14.60 o 
  -1  13  12      133.54      160.97     16.73 o 
   1  13  12       56.38       78.57     11.85 o 
  -6  14  12       34.99       34.41     12.07 o 
  -4  14  12      102.46      136.27     13.87 o 
  -2  14  12       58.32       96.09     14.91 o 
   0  14  12        9.39       16.02     13.46 o 
 -13   1  13        4.28       25.40     11.12 o 
 -11   1  13        6.46       19.80     11.45 o 
  -9   1  13       42.53       55.14     11.57 o 
  -7   1  13        3.20        6.15      6.37 o 
  -5   1  13       50.19       43.25      5.86 o 
  -3   1  13       54.70       54.44      7.39 o 
  -1   1  13       71.46       65.45      7.67 o 
   1   1  13      189.46      185.60     13.90 o 
   3   1  13       12.71       25.48      8.39 o 
   5   1  13       19.38        9.77     10.07 o 
   7   1  13       26.59       20.23     11.82 o 
 -12   2  13       31.45       41.12     10.15 o 
 -10   2  13        6.83       17.24      9.10 o 
  -8   2  13      138.65      129.04     11.75 o 
  -6   2  13        1.15       19.55      7.95 o 
  -4   2  13       18.13       19.47      5.89 o 
  -2   2  13       34.81       45.20      6.67 o 
   0   2  13      459.57      444.11     26.37 o 
   2   2  13       54.98       63.21      9.61 o 
   4   2  13       46.98       48.34      9.66 o 
   6   2  13        1.93       16.11     12.59 o 
 -11   3  13        0.94        2.60      9.59 o 
  -9   3  13      139.54      127.24     21.94 o 
  -7   3  13       60.49       69.95     11.15 o 
  -5   3  13      143.90      141.63      9.06 o 
  -3   3  13       27.29       39.87      7.08 o 
  -1   3  13      111.88       99.27      8.98 o 
   1   3  13      200.14      215.80     15.21 o 
   3   3  13       80.43       60.67     10.80 o 
   5   3  13       51.89       71.99     12.33 o 
 -12   4  13       55.10       52.46     13.68 o 
 -10   4  13      104.43      101.02     13.91 o 
  -8   4  13      198.98      179.49     24.42 o 
  -6   4  13      266.27      336.10     25.32 o 
  -4   4  13       45.18       54.00      7.45 o 
  -2   4  13        6.62        9.79      5.75 o 
   0   4  13      276.63      267.20     15.70 o 
   2   4  13       63.63       73.95     10.31 o 
   4   4  13      295.30      259.74     18.00 o 
   6   4  13       32.95       45.55     11.83 o 
 -11   5  13      244.23      270.24     22.19 o 
  -9   5  13      231.40      211.18     18.80 o 
  -7   5  13      110.97      109.89     13.49 o 
  -5   5  13      315.83      341.91     19.11 o 
  -3   5  13        1.30        9.16      5.59 o 
  -1   5  13      119.22      106.70     10.66 o 
   1   5  13        0.56        5.56      7.80 o 
   3   5  13        5.56        9.47      8.58 o 
   5   5  13        9.32       21.42     10.75 o 
 -12   6  13      110.64      104.66     16.10 o 
 -10   6  13      197.93      246.97     20.89 o 
  -8   6  13      143.53      150.48     16.12 o 
  -6   6  13      150.15      172.52     17.49 o 
  -4   6  13      474.23      460.91     18.44 o 
  -2   6  13      122.60      136.99     18.51 o 
   0   6  13      182.24      198.90     15.29 o 
   2   6  13       26.23       23.80      9.29 o 
   4   6  13        1.79       18.33      9.83 o 
   6   6  13        0.26        5.41     10.32 o 
 -11   7  13        3.91       16.43     11.16 o 
  -9   7  13      208.78      190.95     19.01 o 
  -7   7  13       35.33       36.46     10.50 o 
  -5   7  13      743.27      723.02     25.86 o 
  -3   7  13      649.98      656.17     28.39 o 
  -1   7  13      189.24      209.88     14.65 o 
   1   7  13      612.30      620.02     24.16 o 
   3   7  13      267.51      251.07     18.16 o 
   5   7  13      100.77      110.73     14.39 o 
 -10   8  13        1.42       22.68     11.05 o 
  -8   8  13      108.39      119.54     15.10 o 
  -6   8  13       72.92      111.04     13.82 o 
  -4   8  13      738.42      709.38     27.49 o 
  -2   8  13       67.40       72.66     19.37 o 
   0   8  13      240.41      212.66     13.88 o 
   2   8  13      179.56      204.63     16.63 o 
   4   8  13      137.13      135.08     15.37 o 
  -9   9  13       62.64       81.90     14.35 o 
  -7   9  13       18.93       26.93     10.21 o 
  -5   9  13      325.84      321.79     20.33 o 
  -3   9  13      186.58      194.39     14.08 o 
  -1   9  13      121.38      115.50     13.59 o 
   1   9  13       97.88      107.52     14.69 o 
   3   9  13       17.59       36.53     12.78 o 
  -8  10  13       16.22       41.12     11.91 o 
  -6  10  13       91.30      106.50     14.20 o 
  -4  10  13      119.66      117.55     11.72 o 
  -2  10  13       45.65       52.86     14.75 o 
   0  10  13       76.54       92.10     11.53 o 
   2  10  13        4.69       -5.19     18.03 o 
  -7  11  13       27.12       35.43     12.05 o 
  -5  11  13      219.17      227.75     21.44 o 
  -3  11  13       45.15       58.09     11.89 o 
  -1  11  13        1.75        8.12      9.41 o 
   1  11  13        1.46        9.54     10.30 o 
   3  11  13       18.45       48.36     16.90 o 
  -6  12  13      139.59      163.78     21.43 o 
  -4  12  13      149.72      158.94     14.56 o 
  -2  12  13       72.45       88.96     13.66 o 
   0  12  13       39.20       61.65     11.02 o 
  -5  13  13       12.72       36.39     12.47 o 
  -3  13  13        0.13       30.36     11.57 o 
  -1  13  13       55.94       70.73     11.88 o 
 -12   0  14        1.24       19.45     14.91 o 
 -10   0  14      344.53      302.64     42.84 o 
  -8   0  14       22.83       25.74     11.61 o 
  -6   0  14        1.84       11.88     20.40 o 
  -4   0  14      108.11      122.11     12.00 o 
  -2   0  14       38.85       40.62      9.15 o 
   0   0  14        0.79       -3.32      9.52 o 
   2   0  14        0.85        4.64     11.11 o 
   4   0  14      120.95       87.27     18.43 o 
 -11   1  14       42.83       40.70     16.37 o 
  -9   1  14      292.33      318.70     20.97 o 
  -7   1  14        3.50       -2.70      7.46 o 
  -5   1  14      383.84      400.63     20.59 o 
  -3   1  14      217.00      237.34     13.48 o 
  -1   1  14      270.78      266.76     16.12 o 
   1   1  14        3.88       18.02      8.21 o 
   3   1  14      138.44      129.95     13.91 o 
   5   1  14       38.78       39.09     11.64 o 
 -12   2  14       18.73       13.99     11.13 o 
 -10   2  14      110.67      145.96     16.39 o 
  -8   2  14       47.35       62.32     10.97 o 
  -6   2  14      232.13      233.11     23.85 o 
  -4   2  14      678.47      607.84     21.99 o 
  -2   2  14      366.15      370.17     16.88 o 
   0   2  14      209.36      247.38     16.00 o 
   2   2  14       55.15       50.67      9.66 o 
   4   2  14       46.03       57.03     10.83 o 
 -11   3  14       45.78       63.10     20.92 o 
  -9   3  14       89.32       94.57     13.28 o 
  -7   3  14       51.21       55.72     13.18 o 
  -5   3  14      331.66      326.36     29.39 o 
  -3   3  14      394.13      404.46     21.35 o 
  -1   3  14      227.96      232.41     15.40 o 
   1   3  14       13.50       20.04      8.25 o 
   3   3  14       57.13       73.87     11.74 o 
   5   3  14       12.70       20.99     10.96 o 
 -10   4  14      113.94       89.36     14.08 o 
  -8   4  14      125.36      142.93     15.22 o 
  -6   4  14       55.41       95.38     12.43 o 
  -4   4  14      190.57      180.46     11.63 o 
  -2   4  14      383.99      370.64     17.73 o 
   0   4  14       91.80       96.45     13.73 o 
   2   4  14        3.21        8.81      8.00 o 
   4   4  14        4.12        9.72      9.34 o 
 -11   5  14       91.96      121.49     16.64 o 
  -9   5  14      124.61      176.11     18.80 o 
  -7   5  14       44.96       75.01     12.16 o 
  -5   5  14       13.90       24.07      8.80 o 
  -3   5  14        9.12       11.14      6.19 o 
  -1   5  14      133.18      135.56     13.21 o 
   1   5  14        1.17        0.36      9.78 o 
   3   5  14        7.87       10.24      9.54 o 
   5   5  14        1.50        1.43     10.67 o 
 -10   6  14       61.49      102.81     15.63 o 
  -8   6  14        1.39        9.98      9.67 o 
  -6   6  14       44.59       53.66     11.23 o 
  -4   6  14      181.85      177.99     13.03 o 
  -2   6  14      121.30      139.29     12.32 o 
   0   6  14       10.63        2.18      8.42 o 
   2   6  14       71.78       77.42     11.64 o 
   4   6  14      245.67      230.07     18.58 o 
  -9   7  14        2.20       14.14     10.75 o 
  -7   7  14        2.56       34.79     11.18 o 
  -5   7  14        0.06        1.35      7.90 o 
  -3   7  14       98.89      119.61     14.00 o 
  -1   7  14        0.39        3.90      7.42 o 
   1   7  14        7.73       24.93      9.87 o 
   3   7  14       73.43       92.10     13.02 o 
 -10   8  14        2.69       15.25     11.69 o 
  -8   8  14        0.11        4.24     10.19 o 
  -6   8  14       15.11       41.93     11.06 o 
  -4   8  14        0.11       13.76      7.55 o 
  -2   8  14       75.51      102.85     13.22 o 
   0   8  14        5.58       22.50      9.26 o 
   2   8  14        6.29       15.38     10.06 o 
  -9   9  14        5.82       29.85     12.65 o 
  -7   9  14        0.12       20.31     10.86 o 
  -5   9  14       40.17       77.82     18.16 o 
  -3   9  14       22.86       30.61     10.12 o 
  -1   9  14        2.23       19.40      8.51 o 
   1   9  14        9.10        6.16     10.15 o 
   3   9  14        7.91       15.31     11.61 o 
  -8  10  14       34.12       54.36     13.41 o 
  -6  10  14        0.41       25.03     10.77 o 
  -4  10  14        0.41       11.45      8.30 o 
  -2  10  14        0.15       15.50      9.85 o 
   0  10  14       65.12       75.76     13.68 o 
   2  10  14       11.58       39.49     12.51 o 
  -7  11  14       86.70      118.55     16.40 o 
  -5  11  14        1.52       19.76     10.91 o 
  -3  11  14        7.74       25.10     10.54 o 
  -1  11  14        5.09       25.19     10.04 o 
  -4  12  14       66.58      115.04     29.14 o 
  -2  12  14       38.54       57.44     13.27 o 
 -11   1  15        1.21       21.89     10.73 o 
  -9   1  15        0.03       20.96     13.69 o 
  -7   1  15      110.21       99.33     13.08 o 
  -5   1  15       41.57       55.76     12.29 o 
  -3   1  15       46.34       36.33      7.97 o 
  -1   1  15       22.76       10.05      8.11 o 
   1   1  15        1.46        9.76      8.44 o 
   3   1  15        5.31       17.40      9.43 o 
 -10   2  15        4.25        8.84     10.52 o 
  -8   2  15       14.24       31.31     10.40 o 
  -6   2  15      138.30      161.67     15.52 o 
  -4   2  15        0.81        0.46      7.13 o 
  -2   2  15        0.61       12.45      7.86 o 
   0   2  15       27.73       39.86     12.34 o 
   2   2  15       47.22       40.65     10.55 o 
   4   2  15       13.63       24.38     12.14 o 
 -11   3  15       25.12       17.84     15.56 o 
  -9   3  15       11.03       41.98     11.70 o 
  -7   3  15       22.68       38.13     10.33 o 
  -5   3  15       38.30       30.17      9.86 o 
  -3   3  15        3.92       14.62      7.73 o 
  -1   3  15      118.49      104.32     11.74 o 
   1   3  15        8.33       19.18      8.91 o 
   3   3  15       24.11       16.15     11.78 o 
 -10   4  15      134.41      135.41     16.86 o 
  -8   4  15       27.80       48.25     11.47 o 
  -6   4  15      118.27      107.69     13.36 o 
  -4   4  15       16.00       19.30      6.83 o 
  -2   4  15       15.22       34.83     12.12 o 
   0   4  15       86.05      119.27     18.89 o 
   2   4  15       10.00       23.87     10.94 o 
  -9   5  15      293.91      349.64     24.67 o 
  -7   5  15      123.67      149.94     16.04 o 
  -5   5  15      196.49      208.39     21.01 o 
  -3   5  15       17.85       32.59      8.70 o 
  -1   5  15      106.67      104.70     13.29 o 
   1   5  15       65.17       83.78     12.68 o 
   3   5  15       30.14       55.66     11.79 o 
 -10   6  15      112.08      113.09     19.09 o 
  -8   6  15      131.61      156.39     21.84 o 
  -6   6  15      224.52      230.32     19.41 o 
  -4   6  15       67.61       82.10     10.49 o 
  -2   6  15       87.00       82.82     10.89 o 
   0   6  15       96.79      136.45     14.48 o 
   2   6  15       56.11       60.70     11.97 o 
  -9   7  15        1.25       17.85     13.52 o 
  -7   7  15       45.00       54.33     12.75 o 
  -5   7  15       83.66       99.41     33.03 o 
  -3   7  15      337.23      351.96     41.33 o 
  -1   7  15      239.69      248.32     17.71 o 
   1   7  15        1.08       -8.65      8.65 o 
  -8   8  15        7.76        8.86     16.51 o 
  -6   8  15       33.72       39.53     11.28 o 
  -4   8  15       78.14       97.43     19.82 o 
  -2   8  15      327.53      331.22     22.10 o 
   0   8  15       10.43       21.31     11.44 o 
  -7   9  15       84.30      115.88     19.30 o 
  -5   9  15       63.89       52.40     14.61 o 
  -3   9  15       47.37       55.71     14.44 o 
  -1   9  15       69.80       79.31     14.97 o 
  -6  10  15       76.63       98.67     15.94 o 
  -4  10  15       49.27       77.25     27.20 o 
  -2  10  15       26.59       26.40     11.32 o 
  -8   0  16       10.94       46.24     17.88 o 
  -6   0  16       64.81       85.10     20.40 o 
  -4   0  16       73.32       84.67     13.94 o 
  -2   0  16       88.21      122.87     23.32 o 
   0   0  16        7.82        6.77     13.19 o 
   2   0  16        6.88       19.49     14.16 o 
  -9   1  16       16.88       47.03     16.52 o 
  -7   1  16       51.49       82.38     18.65 o 
  -5   1  16       84.41      112.88     19.53 o 
  -3   1  16      105.57      123.75     12.93 o 
  -1   1  16       46.84       81.84     11.46 o 
   1   1  16       13.85       46.31     10.35 o 
  -8   2  16       16.59       38.62     11.39 o 
  -6   2  16      145.08      148.52     15.59 o 
  -4   2  16       44.13       61.73     15.11 o 
  -2   2  16      132.20      117.26     12.79 o 
   0   2  16       65.58       75.52     11.70 o 
   2   2  16      124.17      112.50     13.72 o 
  -9   3  16        7.85       12.50     10.97 o 
  -7   3  16      104.38      144.43     18.33 o 
  -5   3  16       70.14       82.68     12.29 o 
  -3   3  16       75.85       96.98     17.22 o 
  -1   3  16       90.38       96.94     13.45 o 
   1   3  16       73.21       91.63     17.11 o 
  -8   4  16       24.99       36.46     13.31 o 
  -6   4  16      234.83      240.51     19.43 o 
  -4   4  16       45.11       60.93     12.56 o 
  -2   4  16       81.70      101.33     12.48 o 
   0   4  16       22.44       28.61     11.97 o 
   2   4  16       63.60       74.91     17.77 o 
  -9   5  16        6.53       28.95     20.60 o 
  -7   5  16       85.72      136.29     16.66 o 
  -5   5  16       83.97      112.59     14.24 o 
  -3   5  16        3.27       34.64     11.25 o 
  -1   5  16       11.92       23.79     10.36 o 
   1   5  16       24.37       26.92     10.84 o 
  -8   6  16        1.08       21.45     11.66 o 
  -6   6  16        0.85        6.01     10.67 o 
  -4   6  16        0.44       22.93     12.98 o 
  -2   6  16       97.75      114.64     13.64 o 
   0   6  16       10.77       19.57     10.26 o 
  -7   7  16        0.33        3.83     11.46 o 
  -5   7  16        7.20        8.94     18.85 o 
  -3   7  16       11.99       25.04     12.60 o 
  -1   7  16       46.25       44.73     11.64 o 
  -6   8  16       15.64       34.18     12.66 o 
  -4   8  16        0.01       12.18     21.18 o 
  -2   8  16        1.66       27.25     13.98 o 
  -7   1  17        0.11       29.31     12.58 o 
  -5   1  17       31.23       90.93     22.93 o 
  -3   1  17       13.05       32.51     12.56 o 
  -1   1  17        0.36        9.37      9.82 o 
  -8   2  17        1.23       -4.08     16.90 o 
  -6   2  17       26.43       46.24     21.57 o 
  -2   2  17        6.73       12.47     13.20 o 
   0   2  17        2.00       16.43     17.52 o 
  -7   3  17       18.44       30.97     11.62 o 
  -5   3  17       12.20       30.12     18.65 o 
  -3   3  17        0.12       22.26     10.08 o 
  -1   3  17        1.74       33.47     16.61 o 
  -6   4  17       45.42       72.01     13.61 o 
  -2   4  17        0.15       22.19     10.61 o 
  -5   5  17       87.30      125.41     54.50 o 
  -3   5  17       61.49       98.09     21.09 o 
                                                 
